# Supplementary material for: Transcriptome sequencing of black grouse (Tetrao tetrix) for immune gene discovery and microsatellite development
Source: Open Biol. 2012 Apr;2(4):120054. doi: 10.1098/rsob.120054 (PMC3376728; doi:10.1098/rsob.120054)
Supplement: Microsatellites with flanking primers and annotation information [file rsob120054-s1.txt]

name	length	records_id	msats_id	motif	start	end	preceding	following	count	primer	tag	tagged	tag_seq	left	left_sequence	left_tm	left_gc	left_self_end	left_self_any	left_hairpin	left_end_stability	left_penalty	right	right_sequence	right_tm	right_gc	right_self_end	right_self_any	right_hairpin	right_end_stability	right_penalty	pair_product_size	pair_compl_end	pair_compl_any	pair_penalty	esb_id	blast_length	evalue	bit_score	query_start	query_end	subject_start	subject_end	chromosome	gene_start	gene_end	transcript_start	transcript_end	5utr_start
contig00029	320	28	1	AAC	139	151	139	169	4	0	CAG	RIGHT	CAGTCGGGCGTCA	105,20	AACCGGAGAATCGAGAAGGG	59.94	55	0	7.06	0	3.95	0.06	248,19	CAGTCGGGCGTCATCAGTGTCAGCGAACCCAG	60.38	57.9	0	0	0	4.45	1.38	162	0	0	1.45	ENSGALT00000034018	292	2.00E-109	394	17	305	330	44	15	8184155	8187660	8184155	8187660
contig00073	2119	72	5	AAG	864	879	864	1240	5	2	M13R	LEFT	GGAAACAGCTATGACCA	632,20	GGAAACAGCTATGACCATGGGAATCTGCATCCCTCTC	59.64	55	0	17.01	0	3.2	0.36	1049,20	GCCATCCAAAGACTCTGTGC	59.94	55	0	0	0	4.57	0.06	437	0	0	0.42	ENSGALT00000036588	2127	0	3428	1	2119	2438	324	1	136685917	136717114	136685917	136717114	136685917
contig00073	2119	72	5	AAG	864	879	864	1240	5	2	M13R	LEFT	GGAAACAGCTATGACCA	632,20	GGAAACAGCTATGACCATGGGAATCTGCATCCCTCTC	59.64	55	0	17.01	0	3.2	0.36	1049,20	GCCATCCAAAGACTCTGTGC	59.94	55	0	0	0	4.57	0.06	437	0	0	0.42	ENSGALT00000036588	2127	0	3428	1	2119	2438	324	1	136685917	136717114	136685917	136717114
contig00073	2119	72	6	AGC	997	1009	997	1110	4	2	CAG	LEFT	CAGTCGGGCGTCAT	845,20	CAGTCGGGCGTCATCAGTCATCCAAGCCTGCATC	59.73	55	0	0	0	3.91	0.27	1049,20	GCCATCCAAAGACTCTGTGC	59.94	55	0	0	0	4.57	0.06	224	0	0	0.33	ENSGALT00000036588	2127	0	3428	1	2119	2438	324	1	136685917	136717114	136685917	136717114	136685917
contig00073	2119	72	6	AGC	997	1009	997	1110	4	2	CAG	LEFT	CAGTCGGGCGTCAT	845,20	CAGTCGGGCGTCATCAGTCATCCAAGCCTGCATC	59.73	55	0	0	0	3.91	0.27	1049,20	GCCATCCAAAGACTCTGTGC	59.94	55	0	0	0	4.57	0.06	224	0	0	0.33	ENSGALT00000036588	2127	0	3428	1	2119	2438	324	1	136685917	136717114	136685917	136717114
contig00073	2119	72	7	ATC	1928	1940	1928	179	4	2	M13R	LEFT	GGAAACAGCTATGAC	1782,20	GGAAACAGCTATGACCATCCGATTCATCACCGCTC	59.59	55	0	0	0	5.03	0.41	2000,21	ACGACAGTGAGGAAATGGAAG	58.71	47.62	0	0	0	3.46	2.29	239	2.3	0	2.69	ENSGALT00000036588	2127	0	3428	1	2119	2438	324	1	136685917	136717114	136685917	136717114	136685917
contig00073	2119	72	7	ATC	1928	1940	1928	179	4	2	M13R	LEFT	GGAAACAGCTATGAC	1782,20	GGAAACAGCTATGACCATCCGATTCATCACCGCTC	59.59	55	0	0	0	5.03	0.41	2000,21	ACGACAGTGAGGAAATGGAAG	58.71	47.62	0	0	0	3.46	2.29	239	2.3	0	2.69	ENSGALT00000036588	2127	0	3428	1	2119	2438	324	1	136685917	136717114	136685917	136717114
contig00097	1357	96	10	AAG	632	644	632	713	4	1	M13R	LEFT	GGAAACAGCTATGACCA	601,20	GGAAACAGCTATGACCATCTCGCCTTCCTGATGCTTG	60.86	55	0	0	0	4.01	0.86	1027,20	AAAGAAAGAGAAGCCACGCG	59.87	50	1.24	1.24	0	6.01	0.13	446	0	0	0.99	ENSGALT00000007692	934	0	1502	396	1327	947	14	15	6479471	6487038	6479471	6487038	6487022
contig00097	1357	96	10	AAG	632	644	632	713	4	1	M13R	LEFT	GGAAACAGCTATGACCA	601,20	GGAAACAGCTATGACCATCTCGCCTTCCTGATGCTTG	60.86	55	0	0	0	4.01	0.86	1027,20	AAAGAAAGAGAAGCCACGCG	59.87	50	1.24	1.24	0	6.01	0.13	446	0	0	0.99	ENSGALT00000007692	934	0	1502	396	1327	947	14	15	6479471	6487038	6479471	6487038
contig00103	286	102	11	AAC	211	223	211	63	4	1	M13R	LEFT	GGAAACAGCTATGACCA	75,20	GGAAACAGCTATGACCATACTTGTCCTACTGCCGCTG	60.22	55	0	0	0	5.18	0.22	242,20	CAGAAGTCACCTGGCAGTAC	58.66	55	0	0	0	2.73	1.34	187	0.49	0	1.56	ENSGALT00000034023	286	4.00E-096	350	6	286	451	168	15	8172121	8189728	8172121	8176727	8176693
contig00103	286	102	11	AAC	211	223	211	63	4	1	M13R	LEFT	GGAAACAGCTATGACCA	75,20	GGAAACAGCTATGACCATACTTGTCCTACTGCCGCTG	60.22	55	0	0	0	5.18	0.22	242,20	CAGAAGTCACCTGGCAGTAC	58.66	55	0	0	0	2.73	1.34	187	0.49	0	1.56	ENSGALT00000034023	286	4.00E-096	350	6	286	451	168	15	8172121	8189728	8172121	8176727
contig00131	793	130	12	AAG	116	128	116	665	4	0	M13R	RIGHT	GGAAACAGCTATGACCAT	1,21	CGCTCTTCTTCCCACCATTTC	60.01	52.38	0	0	0	2.17	1.01	175,20	GGAAACAGCTATGACCATGACGACGCTGACTACAAACC	59.67	55	0	0	0	3.27	0.33	194	0	0	1.34	ENSGALT00000005832	577	0	987	1	576	576	1	20	4813649	4848503	4813649	4848503
contig00135	939	134	14	AT	572	586	572	353	7	1	M13R	RIGHT	GGAAACAGCTATGACCAT	538,20	TGTCCTGGTGCGATTGATTG	59.3	50	0	0	0	2.67	0.7	740,20	GGAAACAGCTATGACCATCGAACCATCCATGCCAAGAG	59.73	55	0	0	0	2.85	0.27	222	0	0	0.97	ENSGALT00000026669	398	0	634	543	939	1945	1554	3	107427904	107432459	107427904	107432459	107432447
contig00135	939	134	14	AT	572	586	572	353	7	1	M13R	RIGHT	GGAAACAGCTATGACCAT	538,20	TGTCCTGGTGCGATTGATTG	59.3	50	0	0	0	2.67	0.7	740,20	GGAAACAGCTATGACCATCGAACCATCCATGCCAAGAG	59.73	55	0	0	0	2.85	0.27	222	0	0	0.97	ENSGALT00000026669	398	0	634	543	939	1945	1554	3	107427904	107432459	107427904	107432459
contig00148	951	147	15	AAG	60	72	60	879	4	2	CAG	LEFT	CAGTCGGGCGTCATC	10,20	CAGTCGGGCGTCATCAAGGGATTGGCATAGCAGAG	58.11	50	0	0	0	3.35	1.89	173,20	TAGCGATGAGGTGGAAGAGC	60.01	55	0	0	0	4.09	0.01	183	0	0	1.9	ENSGALT00000010467	951	0	1592	1	951	1152	205	2	8603660	8653379	8603660	8653379	8603660
contig00148	951	147	15	AAG	60	72	60	879	4	2	CAG	LEFT	CAGTCGGGCGTCATC	10,20	CAGTCGGGCGTCATCAAGGGATTGGCATAGCAGAG	58.11	50	0	0	0	3.35	1.89	173,20	TAGCGATGAGGTGGAAGAGC	60.01	55	0	0	0	4.09	0.01	183	0	0	1.9	ENSGALT00000010467	951	0	1592	1	951	1152	205	2	8603660	8653379	8603660	8653379	8611590
contig00148	951	147	15	AAG	60	72	60	879	4	2	CAG	LEFT	CAGTCGGGCGTCATC	10,20	CAGTCGGGCGTCATCAAGGGATTGGCATAGCAGAG	58.11	50	0	0	0	3.35	1.89	173,20	TAGCGATGAGGTGGAAGAGC	60.01	55	0	0	0	4.09	0.01	183	0	0	1.9	ENSGALT00000010467	951	0	1592	1	951	1152	205	2	8603660	8653379	8603660	8653379
contig00170	842	169	16	ACC	71	83	71	759	4	3	M13R	LEFT	GGAAACAGCTATGACCAT	50,21	GGAAACAGCTATGACCATCCCACCATTTCCATTTGTCTG	58.16	47.62	0	0	0	3.51	2.84	409,20	GTTGTTCCCTTCCGAAGCTG	59.87	55	0	0	0	4.24	0.13	379	0	0	2.97	ENSGALT00000034730	844	0	1391	1	842	1151	308	13	3025327	3037913	3025327	3037913
contig00170	842	169	17	ATC	678	690	678	152	4	0	CAG	RIGHT	CAGTCGGGCGTCA	390,20	AGTTGGCAAATTTGGGCTCC	60.08	50	2.5	8.02	0	4.7	0.08	761,22	CAGTCGGGCGTCATCAACAAAGAGACCAGCAAGTG	59.82	45.46	0	0	0	3.16	2.18	393	0	0.01	2.26	ENSGALT00000034730	844	0	1391	1	842	1151	308	13	3025327	3037913	3025327	3037913
contig00177	798	176	19	AAC	273	285	273	513	4	0	M13R	RIGHT	GGAAACAGCTATGACCA	81,20	AAGAGGCGAATTCAACCACC	59.22	50	0	3.87	0	4.61	0.78	408,22	GGAAACAGCTATGACCATGTTCATTTATTTCGTGCCCTG	58.32	40.91	0	0	0	4.45	3.68	349	0	0	4.46	ENSGALT00000032618	805	0	1168	1	798	2046	1250	5	30125731	30168433	30164278	30168433	30168276
contig00177	798	176	19	AAC	273	285	273	513	4	0	M13R	RIGHT	GGAAACAGCTATGACCA	81,20	AAGAGGCGAATTCAACCACC	59.22	50	0	3.87	0	4.61	0.78	408,22	GGAAACAGCTATGACCATGTTCATTTATTTCGTGCCCTG	58.32	40.91	0	0	0	4.45	3.68	349	0	0	4.46	ENSGALT00000032618	805	0	1168	1	798	2046	1250	5	30125731	30168433	30164278	30168433	30167800
contig00177	798	176	19	AAC	273	285	273	513	4	0	M13R	RIGHT	GGAAACAGCTATGACCA	81,20	AAGAGGCGAATTCAACCACC	59.22	50	0	3.87	0	4.61	0.78	408,22	GGAAACAGCTATGACCATGTTCATTTATTTCGTGCCCTG	58.32	40.91	0	0	0	4.45	3.68	349	0	0	4.46	ENSGALT00000032618	805	0	1168	1	798	2046	1250	5	30125731	30168433	30164278	30168433
contig00177	798	176	19	AAC	273	285	273	513	4	0	M13R	RIGHT	GGAAACAGCTATGACCA	81,20	AAGAGGCGAATTCAACCACC	59.22	50	0	3.87	0	4.61	0.78	408,22	GGAAACAGCTATGACCATGTTCATTTATTTCGTGCCCTG	58.32	40.91	0	0	0	4.45	3.68	349	0	0	4.46	ENSGALT00000032618	805	0	1168	1	798	2046	1250	5	30125731	30168433	30164278	30168433
contig00177	798	176	19	AAC	273	285	273	513	4	0	M13R	RIGHT	GGAAACAGCTATGACCA	81,20	AAGAGGCGAATTCAACCACC	59.22	50	0	3.87	0	4.61	0.78	408,22	GGAAACAGCTATGACCATGTTCATTTATTTCGTGCCCTG	58.32	40.91	0	0	0	4.45	3.68	349	0	0	4.46	ENSGALT00000032618	805	0	1168	1	798	2046	1250	5	30125731	30168433	30164278	30168433
contig00183	807	182	20	AAG	265	283	265	524	6	2	CAG	RIGHT	CAGTCGGGCGTCAT	85,21	TCTGTCGTTCTACATGGTGAC	58.18	47.62	0	0	0	3.67	2.82	426,20	CAGTCGGGCGTCATCAAACAGGAGACAGCAGCTC	59.59	55	0	0	0	4.09	0.41	361	0	0	3.23	ENSGALT00000009734	565	0	859	185	749	2766	2204	14	6809959	6840725	6809959	6840725
contig00215	2632	214	24	ATC	789	801	789	1831	4	2	CAG	LEFT	CAGTCGGGCGTCATCA	576,20	CAGTCGGGCGTCATCACTGGGCTTCTTTGAGTCCTC	58.65	55	0	0	0	3.71	1.35	923,20	CACAGGTGATGGAAGCAGTG	59.59	55	0	0	0	3.66	0.41	367	0	3.55	1.77	ENSGALT00000012737	257	6.00E-128	459	1	257	4512	4256	4	12905188	12980730	12905188	12980730	12980679
contig00215	2632	214	24	ATC	789	801	789	1831	4	2	CAG	LEFT	CAGTCGGGCGTCATCA	576,20	CAGTCGGGCGTCATCACTGGGCTTCTTTGAGTCCTC	58.65	55	0	0	0	3.71	1.35	923,20	CACAGGTGATGGAAGCAGTG	59.59	55	0	0	0	3.66	0.41	367	0	3.55	1.77	ENSGALT00000012737	257	6.00E-128	459	1	257	4512	4256	4	12905188	12980730	12905188	12980730
contig00237	907	236	26	AGG	77	89	77	818	4	2	M13R	RIGHT	GGAAACAGCTATGACCA	19,19	CTCTGTGGGATGGGCTTGG	60.84	63.16	0	0	0	3.61	1.84	275,20	GGAAACAGCTATGACCATGAGCCATCCCTGTCCAATG	60.52	55	0	0	0	2.82	0.52	276	2.04	0	2.35	ENSGALT00000022062	94	9.00E-038	158	814	907	1235	1142	1	199599824	199643619	199599824	199643619	199599824
contig00237	907	236	26	AGG	77	89	77	818	4	2	M13R	RIGHT	GGAAACAGCTATGACCA	19,19	CTCTGTGGGATGGGCTTGG	60.84	63.16	0	0	0	3.61	1.84	275,20	GGAAACAGCTATGACCATGAGCCATCCCTGTCCAATG	60.52	55	0	0	0	2.82	0.52	276	2.04	0	2.35	ENSGALT00000022062	94	9.00E-038	158	814	907	1235	1142	1	199599824	199643619	199599824	199643619	199601812
contig00238	669	237	27	AAG	298	310	298	359	4	3	M13R	LEFT	GGAAACAGCTATGACCA	127,20	GGAAACAGCTATGACCATTCCGCTTCTTCTCCTTGGG	60.44	55	0	0	0	4.12	0.44	456,20	CCTGGCTGCGAAAGAGAATG	60.01	55	0	0	0	2.67	0.01	349	0	0	0.45	ENSGALT00000008880	678	0	976	1	669	2894	2219	13	13229991	13247660	13229991	13247660	13247586
contig00238	669	237	27	AAG	298	310	298	359	4	3	M13R	LEFT	GGAAACAGCTATGACCA	127,20	GGAAACAGCTATGACCATTCCGCTTCTTCTCCTTGGG	60.44	55	0	0	0	4.12	0.44	456,20	CCTGGCTGCGAAAGAGAATG	60.01	55	0	0	0	2.67	0.01	349	0	0	0.45	ENSGALT00000008880	678	0	976	1	669	2894	2219	13	13229991	13247660	13229991	13247660
contig00238	669	237	27	AAG	298	310	298	359	4	3	M13R	LEFT	GGAAACAGCTATGACCA	127,20	GGAAACAGCTATGACCATTCCGCTTCTTCTCCTTGGG	60.44	55	0	0	0	4.12	0.44	456,20	CCTGGCTGCGAAAGAGAATG	60.01	55	0	0	0	2.67	0.01	349	0	0	0.45	ENSGALT00000008880	678	0	976	1	669	2894	2219	13	13229991	13247660	13229991	13247660
contig00238	669	237	27	AAG	298	310	298	359	4	3	M13R	LEFT	GGAAACAGCTATGACCA	127,20	GGAAACAGCTATGACCATTCCGCTTCTTCTCCTTGGG	60.44	55	0	0	0	4.12	0.44	456,20	CCTGGCTGCGAAAGAGAATG	60.01	55	0	0	0	2.67	0.01	349	0	0	0.45	ENSGALT00000008880	678	0	976	1	669	2894	2219	13	13229991	13247660	13229991	13247660
contig00238	669	237	27	AAG	298	310	298	359	4	3	M13R	LEFT	GGAAACAGCTATGACCA	127,20	GGAAACAGCTATGACCATTCCGCTTCTTCTCCTTGGG	60.44	55	0	0	0	4.12	0.44	456,20	CCTGGCTGCGAAAGAGAATG	60.01	55	0	0	0	2.67	0.01	349	0	0	0.45	ENSGALT00000008880	678	0	976	1	669	2894	2219	13	13229991	13247660	13229991	13247660
contig00282	942	281	32	AGG	116	128	116	814	4	0	CAG	RIGHT	CAGTCGGGCGTCATC	11,20	TGACACGCTCCTGGTATTCC	60.22	55	0	0	0	3.01	0.22	193,20	CAGTCGGGCGTCATCAGGTTAGCAGAAGAGAGGCG	59.94	55	0	0	0	5.52	0.06	202	4.22	4.22	0.29	ENSGALT00000015192	941	0	1506	1	941	2556	1616	6	31459807	31487777	31459807	31487777
contig00289	534	288	33	ATC	486	504	486	30	6	0	M13R	LEFT	GGAAACAGCTATGACCA	387,20	GGAAACAGCTATGACCATCCTCGTGTGAAGCAGTCTC	60.15	55	0	0	0	3.36	0.15	506,20	GGAGCTGACACCACTAGAGC	60.58	60	0	0	0	4.09	0.58	139	7.09	7.09	0.73	ENSGALT00000024596	543	0	686	1	534	878	341	Z	49789453	49803646	49789453	49803646	49803625
contig00289	534	288	33	ATC	486	504	486	30	6	0	M13R	LEFT	GGAAACAGCTATGACCA	387,20	GGAAACAGCTATGACCATCCTCGTGTGAAGCAGTCTC	60.15	55	0	0	0	3.36	0.15	506,20	GGAGCTGACACCACTAGAGC	60.58	60	0	0	0	4.09	0.58	139	7.09	7.09	0.73	ENSGALT00000024596	543	0	686	1	534	878	341	Z	49789453	49803646	49789453	49803646
contig00322	997	321	37	AAC	257	272	257	725	5	0	CAG	LEFT	CAGTCGGGCGTCATCA	214,20	CAGTCGGGCGTCATCATCCTGTCTAAACGCTCCCAC	60.15	55	0	0	0	4.61	0.15	612,20	GTCGCAGCCATCATAGAAGC	59.87	55	0	0	0	3.86	0.13	418	0	0	0.28	ENSGALT00000019344	229	3.00E-097	355	208	434	1702	1480	1	51011943	51034693	51011943	51034693
contig00330	527	329	41	ACT	142	154	142	373	4	3	CAG	RIGHT	CAGTCGGGCGTCATC	11,20	CCGAGGTGTAAATAAGCGCG	60.15	55	0	0	0	6.86	0.15	403,21	CAGTCGGGCGTCATCAGTAGACATGTCCAGGCCTTG	60.22	52.38	0	8.16	0	3.61	1.22	413	0	0	1.37	ENSGALT00000018728	525	0	887	1	525	856	332	2	40471155	40493401	40471155	40493401	40493386
contig00330	527	329	41	ACT	142	154	142	373	4	3	CAG	RIGHT	CAGTCGGGCGTCATC	11,20	CCGAGGTGTAAATAAGCGCG	60.15	55	0	0	0	6.86	0.15	403,21	CAGTCGGGCGTCATCAGTAGACATGTCCAGGCCTTG	60.22	52.38	0	8.16	0	3.61	1.22	413	0	0	1.37	ENSGALT00000018728	525	0	887	1	525	856	332	2	40471155	40493401	40471155	40493401
contig00352	395	351	42	AG	255	267	255	128	6	0	M13R	RIGHT	GGAAACAGCTATGACCAT	167,20	TGCGCCGTTTAGTTGAATCC	59.94	50	0	1.96	0	3.01	0.06	369,20	GGAAACAGCTATGACCATACCTCAACGAACTCAAGGAC	58.22	50	0	0	0	3.85	1.78	222	0	0	1.83	ENSGALT00000013858	398	0	660	1	395	4705	4308	4	15807785	15856899	15807785	15856899	15807785
contig00352	395	351	42	AG	255	267	255	128	6	0	M13R	RIGHT	GGAAACAGCTATGACCAT	167,20	TGCGCCGTTTAGTTGAATCC	59.94	50	0	1.96	0	3.01	0.06	369,20	GGAAACAGCTATGACCATACCTCAACGAACTCAAGGAC	58.22	50	0	0	0	3.85	1.78	222	0	0	1.83	ENSGALT00000013858	398	0	660	1	395	4705	4308	4	15807785	15856899	15807785	15856899	15813777
contig00352	395	351	42	AG	255	267	255	128	6	0	M13R	RIGHT	GGAAACAGCTATGACCAT	167,20	TGCGCCGTTTAGTTGAATCC	59.94	50	0	1.96	0	3.01	0.06	369,20	GGAAACAGCTATGACCATACCTCAACGAACTCAAGGAC	58.22	50	0	0	0	3.85	1.78	222	0	0	1.83	ENSGALT00000013858	398	0	660	1	395	4705	4308	4	15807785	15856899	15807785	15856899	15814682
contig00352	395	351	42	AG	255	267	255	128	6	0	M13R	RIGHT	GGAAACAGCTATGACCAT	167,20	TGCGCCGTTTAGTTGAATCC	59.94	50	0	1.96	0	3.01	0.06	369,20	GGAAACAGCTATGACCATACCTCAACGAACTCAAGGAC	58.22	50	0	0	0	3.85	1.78	222	0	0	1.83	ENSGALT00000013858	398	0	660	1	395	4705	4308	4	15807785	15856899	15807785	15856899	15816498
contig00373	2340	372	44	ACC	1613	1625	1613	715	4	0	CAG	RIGHT	CAGTCGGGCGTCATC	1246,20	TGTCACCTGCACGAATTTGG	59.8	50	0	0	0	3.28	0.2	1644,20	CAGTCGGGCGTCATCAGCATTCACATCATCGCCAC	59.73	50	0	0	0	5.01	0.27	418	0	0	0.47	ENSGALT00000023976	762	0	1083	1532	2287	937	179	Z	13006930	13014557	13006930	13013810	13013429
contig00373	2340	372	44	ACC	1613	1625	1613	715	4	0	CAG	RIGHT	CAGTCGGGCGTCATC	1246,20	TGTCACCTGCACGAATTTGG	59.8	50	0	0	0	3.28	0.2	1644,20	CAGTCGGGCGTCATCAGCATTCACATCATCGCCAC	59.73	50	0	0	0	5.01	0.27	418	0	0	0.47	ENSGALT00000023976	762	0	1083	1532	2287	937	179	Z	13006930	13014557	13006930	13013810	13011535
contig00439	818	438	48	ATC	301	313	301	505	4	2	M13R	LEFT	GGAAACAGCTATGACCA	258,20	GGAAACAGCTATGACCATCCTTTGTATCCAGGACGCC	60.22	55	0	0	0	5.68	0.22	572,20	GCCATCTACATGCTGTGCTC	59.8	55	0	0	0	4.26	0.2	334	0	0	0.42	ENSGALT00000037894	824	0	1110	1	807	821	1	7	30078718	30088159	30079332	30088128	30088043
contig00553	1199	552	56	AAAAC	347	367	347	832	4	2	CAG	LEFT	CAGTCGGGCGTCAT	101,20	CAGTCGGGCGTCATCAGCTGTACCACGAAAGGAG	59.03	55	0	1.97	0	3.69	0.97	520,20	TGGTTTGCAGGAGATGGAGG	60.44	55	0	0	0	4.3	0.44	439	0	0	1.41	ENSGALT00000039619	1258	0	1519	2	1199	3277	2033	21	4911509	4918737	4911509	4918720	4918699
contig00553	1199	552	56	AAAAC	347	367	347	832	4	2	CAG	LEFT	CAGTCGGGCGTCAT	101,20	CAGTCGGGCGTCATCAGCTGTACCACGAAAGGAG	59.03	55	0	1.97	0	3.69	0.97	520,20	TGGTTTGCAGGAGATGGAGG	60.44	55	0	0	0	4.3	0.44	439	0	0	1.41	ENSGALT00000039619	1258	0	1519	2	1199	3277	2033	21	4911509	4918737	4911509	4918720
contig00621	354	620	61	AAT	192	207	192	147	5	0	CAG	LEFT	CAGTCGGGCGTCATCA	54,22	CAGTCGGGCGTCATCAGCAGAATTCCAGCACAAATCAC	59.5	45.46	0	10.04	0	3.06	2.5	326,22	CTGATGTTGAAGGTGTGTCTGG	59.95	50	0	0	0	3.86	2.05	294	4.83	8.63	4.55	ENSGALT00000031591	138	5.00E-066	250	217	354	1003	866	3	103437944	103442251	103437944	103442251
contig00667	1071	666	62	AGG	126	141	126	930	5	0	M13R	RIGHT	GGAAACAGCTATGACCA	78,20	CAGAGGGTGACTGGGATGAG	59.94	60	0	0	0	2.9	0.07	396,20	GGAAACAGCTATGACCATCCGAAGATCTCTGTCCGAC	59.37	55	0	0.58	0	4.79	0.63	338	0	0	0.69	ENSGALT00000030408	941	0	1483	1	939	942	5	1	94861711	94868402	94861711	94868402
contig00681	1299	680	63	AGG	454	466	454	833	4	3	M13R	LEFT	GGAAACAGCTATGA	238,20	GGAAACAGCTATGACCATCTGCCTTTCTCTTGCC	59.65	55	0	0	0	4.52	0.35	594,20	GAGGGAGAGGTGGATATGGC	59.79	60	0	0	0	4.4	0.21	376	2.05	0.1	0.56	ENSGALT00000025522	1299	0	2333	1	1299	2063	765	23	1514342	1536736	1514351	1536736	1514351
contig00681	1299	680	63	AGG	454	466	454	833	4	3	M13R	LEFT	GGAAACAGCTATGA	238,20	GGAAACAGCTATGACCATCTGCCTTTCTCTTGCC	59.65	55	0	0	0	4.52	0.35	594,20	GAGGGAGAGGTGGATATGGC	59.79	60	0	0	0	4.4	0.21	376	2.05	0.1	0.56	ENSGALT00000025522	1299	0	2333	1	1299	2063	765	23	1514342	1536736	1514351	1536736	1521086
contig00681	1299	680	63	AGG	454	466	454	833	4	3	M13R	LEFT	GGAAACAGCTATGA	238,20	GGAAACAGCTATGACCATCTGCCTTTCTCTTGCC	59.65	55	0	0	0	4.52	0.35	594,20	GAGGGAGAGGTGGATATGGC	59.79	60	0	0	0	4.4	0.21	376	2.05	0.1	0.56	ENSGALT00000025522	1299	0	2333	1	1299	2063	765	23	1514342	1536736	1514351	1536736	1523489
contig00681	1299	680	63	AGG	454	466	454	833	4	3	M13R	LEFT	GGAAACAGCTATGA	238,20	GGAAACAGCTATGACCATCTGCCTTTCTCTTGCC	59.65	55	0	0	0	4.52	0.35	594,20	GAGGGAGAGGTGGATATGGC	59.79	60	0	0	0	4.4	0.21	376	2.05	0.1	0.56	ENSGALT00000025522	1299	0	2333	1	1299	2063	765	23	1514342	1536736	1514351	1536736
contig00681	1299	680	63	AGG	454	466	454	833	4	3	M13R	LEFT	GGAAACAGCTATGA	238,20	GGAAACAGCTATGACCATCTGCCTTTCTCTTGCC	59.65	55	0	0	0	4.52	0.35	594,20	GAGGGAGAGGTGGATATGGC	59.79	60	0	0	0	4.4	0.21	376	2.05	0.1	0.56	ENSGALT00000025522	1299	0	2333	1	1299	2063	765	23	1514342	1536736	1514351	1536736
contig00681	1299	680	63	AGG	454	466	454	833	4	3	M13R	LEFT	GGAAACAGCTATGA	238,20	GGAAACAGCTATGACCATCTGCCTTTCTCTTGCC	59.65	55	0	0	0	4.52	0.35	594,20	GAGGGAGAGGTGGATATGGC	59.79	60	0	0	0	4.4	0.21	376	2.05	0.1	0.56	ENSGALT00000025522	1299	0	2333	1	1299	2063	765	23	1514342	1536736	1514351	1536736
contig00681	1299	680	63	AGG	454	466	454	833	4	3	M13R	LEFT	GGAAACAGCTATGA	238,20	GGAAACAGCTATGACCATCTGCCTTTCTCTTGCC	59.65	55	0	0	0	4.52	0.35	594,20	GAGGGAGAGGTGGATATGGC	59.79	60	0	0	0	4.4	0.21	376	2.05	0.1	0.56	ENSGALT00000025522	1299	0	2333	1	1299	2063	765	23	1514342	1536736	1514351	1536736
contig00681	1299	680	63	AGG	454	466	454	833	4	3	M13R	LEFT	GGAAACAGCTATGA	238,20	GGAAACAGCTATGACCATCTGCCTTTCTCTTGCC	59.65	55	0	0	0	4.52	0.35	594,20	GAGGGAGAGGTGGATATGGC	59.79	60	0	0	0	4.4	0.21	376	2.05	0.1	0.56	ENSGALT00000025522	1299	0	2333	1	1299	2063	765	23	1514342	1536736	1514351	1536736
contig00681	1299	680	63	AGG	454	466	454	833	4	3	M13R	LEFT	GGAAACAGCTATGA	238,20	GGAAACAGCTATGACCATCTGCCTTTCTCTTGCC	59.65	55	0	0	0	4.52	0.35	594,20	GAGGGAGAGGTGGATATGGC	59.79	60	0	0	0	4.4	0.21	376	2.05	0.1	0.56	ENSGALT00000025522	1299	0	2333	1	1299	2063	765	23	1514342	1536736	1514351	1536736
contig00681	1299	680	63	AGG	454	466	454	833	4	3	M13R	LEFT	GGAAACAGCTATGA	238,20	GGAAACAGCTATGACCATCTGCCTTTCTCTTGCC	59.65	55	0	0	0	4.52	0.35	594,20	GAGGGAGAGGTGGATATGGC	59.79	60	0	0	0	4.4	0.21	376	2.05	0.1	0.56	ENSGALT00000025522	1299	0	2333	1	1299	2063	765	23	1514342	1536736	1514351	1536736
contig00681	1299	680	63	AGG	454	466	454	833	4	3	M13R	LEFT	GGAAACAGCTATGA	238,20	GGAAACAGCTATGACCATCTGCCTTTCTCTTGCC	59.65	55	0	0	0	4.52	0.35	594,20	GAGGGAGAGGTGGATATGGC	59.79	60	0	0	0	4.4	0.21	376	2.05	0.1	0.56	ENSGALT00000025522	1299	0	2333	1	1299	2063	765	23	1514342	1536736	1514351	1536736
contig00688	614	687	64	AAG	351	363	351	251	4	0	CAG	RIGHT	CAGTCGGGCGTCATC	164,20	GGAGATCTGCTGTTGTTGCC	59.94	55	0	0	0	4.52	0.06	444,20	CAGTCGGGCGTCATCACCTCCTGTACCACCAAGTG	59.71	55	0	0	0	3.16	0.29	300	0	0	0.35	ENSGALT00000034746	621	0	929	1	614	1458	844	13	3611380	3640885	3611417	3640885	3611417
contig00688	614	687	64	AAG	351	363	351	251	4	0	CAG	RIGHT	CAGTCGGGCGTCATC	164,20	GGAGATCTGCTGTTGTTGCC	59.94	55	0	0	0	4.52	0.06	444,20	CAGTCGGGCGTCATCACCTCCTGTACCACCAAGTG	59.71	55	0	0	0	3.16	0.29	300	0	0	0.35	ENSGALT00000034746	621	0	929	1	614	1458	844	13	3611380	3640885	3611417	3640885
contig00743	639	742	66	AGC	280	292	280	347	4	2	M13R	LEFT	GGAAACAGCTATGACCA	56,22	GGAAACAGCTATGACCATTTCCTCTTCCTTCTGACCTTC	58.15	45.46	0	0	0	3.46	3.85	310,20	GAGGAAACAGCAGTAGTGGC	59.3	55	0	0	0	5.01	0.7	274	0	0	4.55	ENSGALT00000024372	642	0	946	1	639	1204	568	Z	31672108	31708616	31672108	31708616	31708337
contig00743	639	742	66	AGC	280	292	280	347	4	2	M13R	LEFT	GGAAACAGCTATGACCA	56,22	GGAAACAGCTATGACCATTTCCTCTTCCTTCTGACCTTC	58.15	45.46	0	0	0	3.46	3.85	310,20	GAGGAAACAGCAGTAGTGGC	59.3	55	0	0	0	5.01	0.7	274	0	0	4.55	ENSGALT00000024372	642	0	946	1	639	1204	568	Z	31672108	31708616	31672108	31708616
contig00762	549	761	67	AAG	409	421	409	128	4	0	M13R	RIGHT	GGAAACAGCTATGACCA	80,20	ACATCCAGGGCATCGTAGTC	60.01	55	0	0	0	2.59	0.01	421,20	GGAAACAGCTATGACCATGAAAGGAGTCCACAGCCAC	60.66	55	0	5.44	0	5.01	0.66	361	0	0	0.66	ENSGALT00000006318	541	0	824	4	542	540	1	19	5760372	5763398	5760372	5763398	5760372
contig00762	549	761	67	AAG	409	421	409	128	4	0	M13R	RIGHT	GGAAACAGCTATGACCA	80,20	ACATCCAGGGCATCGTAGTC	60.01	55	0	0	0	2.59	0.01	421,20	GGAAACAGCTATGACCATGAAAGGAGTCCACAGCCAC	60.66	55	0	5.44	0	5.01	0.66	361	0	0	0.66	ENSGALT00000006318	541	0	824	4	542	540	1	19	5760372	5763398	5760372	5763398
contig00803	1124	802	68	AC	595	607	595	517	6	0	M13R	RIGHT	GGAAACAGCTATGACCAT	545,20	TCCTGTCCTCTCTCCACCAG	60.74	60	0	0	0	4	0.74	737,20	GGAAACAGCTATGACCATCTCGCACAACCCTTCACTTC	59.87	55	0	0	0	3.01	0.13	212	0	0	0.86	ENSGALT00000002942	736	0	1068	404	1124	905	170	20	1393078	1405843	1393078	1405843	1405842
contig00803	1124	802	68	AC	595	607	595	517	6	0	M13R	RIGHT	GGAAACAGCTATGACCAT	545,20	TCCTGTCCTCTCTCCACCAG	60.74	60	0	0	0	4	0.74	737,20	GGAAACAGCTATGACCATCTCGCACAACCCTTCACTTC	59.87	55	0	0	0	3.01	0.13	212	0	0	0.86	ENSGALT00000002942	736	0	1068	404	1124	905	170	20	1393078	1405843	1393078	1405843
contig00834	991	833	70	AGG	146	158	146	833	4	2	M13R	RIGHT	GGAAACAGCTATGACCA	77,20	CTGTGGCAGTTACAAACCCG	60.15	55	0	0	0	5.28	0.15	387,20	GGAAACAGCTATGACCATCTCCCTTCTGCATGTCTCC	59.57	55	0	0	0	3.71	0.43	330	0	0	0.58	ENSGALT00000040274	134	4.00E-051	202	859	991	1	133	4	2195974	2196529	2195974	2196529	2195974
contig00868	1236	867	76	AGG	330	345	330	891	5	1	CAG	LEFT	CAGTCGGGCGTCATC	160,20	CAGTCGGGCGTCATCATCCTTCTGGCGTCTTCCTC	59.94	55	0	0	0	3.71	0.06	466,20	AGGTGAAGGACTCTGTGACG	59.79	55	0	0	0	4.35	0.21	326	0	0	0.27	ENSGALT00000012853	1256	0	2010	1	1236	1408	157	2	17768607	17829305	17768607	17829305
contig00876	749	875	77	ACC	416	431	416	318	5	3	M13R	RIGHT	GGAAACAGCTATGACCAT	293,20	GGTTGTAGTAGAGGCCGGAG	60.01	60	0	2.58	0	4.63	0.01	527,20	GGAAACAGCTATGACCATAAACTACGGCTTGCCAACTC	59.51	50	0	9.84	0	3.01	0.49	254	8.4	8.4	0.5	ENSGALT00000009624	618	0	1013	1	616	615	3	20	9374701	9375334	9374701	9375334
contig00952	1430	951	79	AT	1101	1119	1101	311	9	0	CAG	LEFT	CAGTCGGGCGTC	851,20	CAGTCGGGCGTCATCAACACTCCACTGCACAG	58.87	50	0	0	0	3.66	1.13	1259,20	GGCCATCACAAACACCAAGG	60.44	55	0	0	0	3.61	0.44	428	0	0	1.57	ENSGALT00000011898	249	2.00E-120	433	1180	1428	2258	2010	9	15885283	15902355	15885283	15902355	15885283
contig00952	1430	951	79	AT	1101	1119	1101	311	9	0	CAG	LEFT	CAGTCGGGCGTC	851,20	CAGTCGGGCGTCATCAACACTCCACTGCACAG	58.87	50	0	0	0	3.66	1.13	1259,20	GGCCATCACAAACACCAAGG	60.44	55	0	0	0	3.61	0.44	428	0	0	1.57	ENSGALT00000011898	249	2.00E-120	433	1180	1428	2258	2010	9	15885283	15902355	15885283	15902355	15894039
contig00952	1430	951	79	AT	1101	1119	1101	311	9	0	CAG	LEFT	CAGTCGGGCGTC	851,20	CAGTCGGGCGTCATCAACACTCCACTGCACAG	58.87	50	0	0	0	3.66	1.13	1259,20	GGCCATCACAAACACCAAGG	60.44	55	0	0	0	3.61	0.44	428	0	0	1.57	ENSGALT00000011898	249	2.00E-120	433	1180	1428	2258	2010	9	15885283	15902355	15885283	15902355	15894988
contig00952	1430	951	79	AT	1101	1119	1101	311	9	0	CAG	LEFT	CAGTCGGGCGTC	851,20	CAGTCGGGCGTCATCAACACTCCACTGCACAG	58.87	50	0	0	0	3.66	1.13	1259,20	GGCCATCACAAACACCAAGG	60.44	55	0	0	0	3.61	0.44	428	0	0	1.57	ENSGALT00000011898	249	2.00E-120	433	1180	1428	2258	2010	9	15885283	15902355	15885283	15902355
contig00952	1430	951	79	AT	1101	1119	1101	311	9	0	CAG	LEFT	CAGTCGGGCGTC	851,20	CAGTCGGGCGTCATCAACACTCCACTGCACAG	58.87	50	0	0	0	3.66	1.13	1259,20	GGCCATCACAAACACCAAGG	60.44	55	0	0	0	3.61	0.44	428	0	0	1.57	ENSGALT00000011898	249	2.00E-120	433	1180	1428	2258	2010	9	15885283	15902355	15885283	15902355
contig00963	481	962	80	AGC	415	427	415	54	4	1	M13R	LEFT	GGAAACAGCTATGACCAT	343,20	GGAAACAGCTATGACCATCGAACGCCTCCTGTTTGAAG	60.22	55	0	0	0	3.02	0.22	450,20	GTGACGACGACTCCCTTCTC	60.57	60	0	0	0	2.87	0.57	127	0	0	0.79	ENSGALT00000004551	482	0	773	1	481	564	83	13	9141155	9143369	9141155	9143369	9143292
contig00963	481	962	80	AGC	415	427	415	54	4	1	M13R	LEFT	GGAAACAGCTATGACCAT	343,20	GGAAACAGCTATGACCATCGAACGCCTCCTGTTTGAAG	60.22	55	0	0	0	3.02	0.22	450,20	GTGACGACGACTCCCTTCTC	60.57	60	0	0	0	2.87	0.57	127	0	0	0.79	ENSGALT00000004551	482	0	773	1	481	564	83	13	9141155	9143369	9141155	9143369
contig00979	513	978	81	ATC	201	213	201	300	4	3	M13R	LEFT	GGAAACAGCTATGACC	167,20	GGAAACAGCTATGACCATGCAACTTATCCAGCCCAG	58.7	50	0	0	0	4.45	1.3	311,20	CAGTGCGCCCTGAAGTTATG	60.01	55	0	0	0	1.9	0.01	164	0	0	1.31	ENSGALT00000012943	100	8.00E-041	167	1	99	439	341	18	10640127	10646733	10640127	10646733	10646611
contig00979	513	978	81	ATC	201	213	201	300	4	3	M13R	LEFT	GGAAACAGCTATGACC	167,20	GGAAACAGCTATGACCATGCAACTTATCCAGCCCAG	58.7	50	0	0	0	4.45	1.3	311,20	CAGTGCGCCCTGAAGTTATG	60.01	55	0	0	0	1.9	0.01	164	0	0	1.31	ENSGALT00000012943	100	8.00E-041	167	1	99	439	341	18	10640127	10646733	10640127	10646733
contig00994	1153	993	83	ATC	400	412	400	741	4	3	CAG	LEFT	CAGTCGGGCGTCATCA	134,21	CAGTCGGGCGTCATCATTGTGAACCATGGTGTAGAGG	58.35	47.62	0	0	0	3.69	2.65	527,20	ACCTGGTTCACTGACCACTC	60.01	55	0	0	0	3.51	0.01	413	21.4	22.57	2.66	ENSGALT00000007488	1133	0	2001	1	1133	1129	1	17	5834726	5844112	5834726	5844112	5834726
contig00994	1153	993	83	ATC	400	412	400	741	4	3	CAG	LEFT	CAGTCGGGCGTCATCA	134,21	CAGTCGGGCGTCATCATTGTGAACCATGGTGTAGAGG	58.35	47.62	0	0	0	3.69	2.65	527,20	ACCTGGTTCACTGACCACTC	60.01	55	0	0	0	3.51	0.01	413	21.4	22.57	2.66	ENSGALT00000007488	1133	0	2001	1	1133	1129	1	17	5834726	5844112	5834726	5844112
contig01032	1217	1031	84	AGC	389	401	389	816	4	2	CAG	RIGHT	CAGTCGGGCGTCAT	361,21	TGACGTCTCTGCTGATACTGG	60.01	52.38	0	15.05	0	4	1.01	778,20	CAGTCGGGCGTCATCAGTTCAGTTACCAGCACGC	60.22	55	0	0	0	5.34	0.22	437	7.45	6.41	1.23	ENSGALT00000025971	1217	0	2036	2	1217	1217	2	2	140871172	140953283	140871172	140953283	140953260
contig01032	1217	1031	84	AGC	389	401	389	816	4	2	CAG	RIGHT	CAGTCGGGCGTCAT	361,21	TGACGTCTCTGCTGATACTGG	60.01	52.38	0	15.05	0	4	1.01	778,20	CAGTCGGGCGTCATCAGTTCAGTTACCAGCACGC	60.22	55	0	0	0	5.34	0.22	437	7.45	6.41	1.23	ENSGALT00000025971	1217	0	2036	2	1217	1217	2	2	140871172	140953283	140871172	140953283
contig01037	834	1036	85	AGC	476	488	476	346	4	0	M13R	LEFT	GGAAACAGCTATGACCA	140,20	GGAAACAGCTATGACCATGCCTTACACCAGTTCTCCC	60.08	55	0	0	0	4.3	0.08	557,20	GAAGAGAAGACGTGTGGCTG	59.32	55	0	0	0	4.85	0.69	437	5.78	12.55	0.76	ENSGALT00000001949	836	0	1384	1	831	3736	2902	9	1702220	1829123	1702220	1829123
contig01048	329	1047	86	ACC	120	132	120	197	4	1	M13R	RIGHT	GGAAACAGCTATGACCAT	18,20	CCTGAGTATGGAGGGTGAGC	60.01	60	0	0	0	4.26	0.01	281,20	GGAAACAGCTATGACCATACAGCAGGAAGAAACCAAGG	58.78	50	0	0	0	3.61	1.22	283	0	0	1.23	ENSGALT00000019246	329	2.00E-170	597	1	329	1878	1550	4	53261246	53283397	53261246	53283397	53261246
contig01048	329	1047	86	ACC	120	132	120	197	4	1	M13R	RIGHT	GGAAACAGCTATGACCAT	18,20	CCTGAGTATGGAGGGTGAGC	60.01	60	0	0	0	4.26	0.01	281,20	GGAAACAGCTATGACCATACAGCAGGAAGAAACCAAGG	58.78	50	0	0	0	3.61	1.22	283	0	0	1.23	ENSGALT00000019246	329	2.00E-170	597	1	329	1878	1550	4	53261246	53283397	53261246	53283397
contig01088	773	1087	87	AAG	616	628	616	145	4	2	CAG	LEFT	CAGTCGGGCGTC	320,20	CAGTCGGGCGTCATCAACAGGTCTCAGGAGGC	59.86	55	0	0	0	4.7	0.14	749,20	AGGTCACGATCAAGGTCACC	60.15	55	0	0	0	4.02	0.15	449	0	0	0.29	ENSGALT00000003918	774	0	1319	5	773	3187	2415	15	2807769	2849408	2807769	2849408
contig01129	1598	1128	88	AT	171	183	171	1415	6	2	CAG	RIGHT	CAGTCGGGCGTCATCA	138,21	CTGGTTGCCGCTCTTACTTAC	59.75	52.38	0	0	0	2.34	1.25	326,20	CAGTCGGGCGTCATCATCTGTAAGGCTGGGCTCTTC	59.86	55	0	0	0	2.87	0.14	208	0.38	3	1.39	ENSGALT00000032943	545	0	669	1057	1598	4214	3690	8	28989245	29042693	28989245	29042634	29042546
contig01129	1598	1128	88	AT	171	183	171	1415	6	2	CAG	RIGHT	CAGTCGGGCGTCATCA	138,21	CTGGTTGCCGCTCTTACTTAC	59.75	52.38	0	0	0	2.34	1.25	326,20	CAGTCGGGCGTCATCATCTGTAAGGCTGGGCTCTTC	59.86	55	0	0	0	2.87	0.14	208	0.38	3	1.39	ENSGALT00000032943	545	0	669	1057	1598	4214	3690	8	28989245	29042693	28989245	29042634	29016316
contig01129	1598	1128	88	AT	171	183	171	1415	6	2	CAG	RIGHT	CAGTCGGGCGTCATCA	138,21	CTGGTTGCCGCTCTTACTTAC	59.75	52.38	0	0	0	2.34	1.25	326,20	CAGTCGGGCGTCATCATCTGTAAGGCTGGGCTCTTC	59.86	55	0	0	0	2.87	0.14	208	0.38	3	1.39	ENSGALT00000032943	545	0	669	1057	1598	4214	3690	8	28989245	29042693	28989245	29042634
contig01176	516	1175	90	AAG	266	278	266	238	4	0	CAG	LEFT	CAGTCGGGCGTCAT	111,20	CAGTCGGGCGTCATCAAGAGCAATCACTGGCAGG	59.94	55	4.97	17.47	0	4.85	0.06	405,20	GACGTCGAGATGTTTGCCAG	60.02	55	0	0	0	4.85	0.01	314	0	6.16	0.08	ENSGALT00000041394	450	4.00E-173	606	1	440	445	1	21	3721279	3723405	3721279	3723405	3721279
contig01176	516	1175	90	AAG	266	278	266	238	4	0	CAG	LEFT	CAGTCGGGCGTCAT	111,20	CAGTCGGGCGTCATCAAGAGCAATCACTGGCAGG	59.94	55	4.97	17.47	0	4.85	0.06	405,20	GACGTCGAGATGTTTGCCAG	60.02	55	0	0	0	4.85	0.01	314	0	6.16	0.08	ENSGALT00000041394	450	4.00E-173	606	1	440	445	1	21	3721279	3723405	3721279	3723405
contig01192	1066	1191	92	AGC	122	137	122	929	5	2	M13R	RIGHT	GGAAACAGCTATGACCAT	71,20	GTCTTCGTCGGACTCCTCAG	60.29	60	0	0	0	3.35	0.29	222,20	GGAAACAGCTATGACCATGAGACCGACTACAGCTTCCC	60.29	60	0	0	0	3.97	0.29	171	2.19	1.06	0.59	ENSGALT00000011731	813	0	1400	242	1053	889	78	15	9699531	9702332	9699531	9702332	9699531
contig01192	1066	1191	92	AGC	122	137	122	929	5	2	M13R	RIGHT	GGAAACAGCTATGACCAT	71,20	GTCTTCGTCGGACTCCTCAG	60.29	60	0	0	0	3.35	0.29	222,20	GGAAACAGCTATGACCATGAGACCGACTACAGCTTCCC	60.29	60	0	0	0	3.97	0.29	171	2.19	1.06	0.59	ENSGALT00000011731	813	0	1400	242	1053	889	78	15	9699531	9702332	9699531	9702332
contig01209	1576	1208	93	AAG	1536	1548	1536	28	4	1	M13R	LEFT	GGAAACAGCTATGACCAT	1288,20	GGAAACAGCTATGACCATGGTTCTGCTTTCTGGGCTTC	59.87	55	0	0	0	3.86	0.13	1551,20	CCAACATGGGAGGCAAACTG	60.15	55	0	0	0	3.16	0.15	283	0	0	0.28	ENSGALT00000021124	735	0	1303	832	1566	735	1	2	76998742	76999476	76998742	76999476
contig01230	411	1229	95	CCG	361	373	361	38	4	0	M13R	RIGHT	GGAAACAGCTATGACCAT	7,20	CGTTGCTTGCGAGGTAAGAG	60.02	55	0	0	0	2.85	0.01	392,18	GGAAACAGCTATGACCATCCTGCAGCGCTACCTCAG	60.94	66.67	12.51	12.51	0	3.35	2.94	403	0	2.93	2.95	ENSGALT00000040723	347	6.00E-141	499	68	411	392	47	24	5218355	5224589	5218355	5224589	5224575
contig01230	411	1229	95	CCG	361	373	361	38	4	0	M13R	RIGHT	GGAAACAGCTATGACCAT	7,20	CGTTGCTTGCGAGGTAAGAG	60.02	55	0	0	0	2.85	0.01	392,18	GGAAACAGCTATGACCATCCTGCAGCGCTACCTCAG	60.94	66.67	12.51	12.51	0	3.35	2.94	403	0	2.93	2.95	ENSGALT00000040723	347	6.00E-141	499	68	411	392	47	24	5218355	5224589	5218355	5224589
contig01281	1052	1280	97	ATC	576	588	576	464	4	3	M13R	LEFT	GGAAACAGCTATGACCAT	444,20	GGAAACAGCTATGACCATCCCTTTGCCTTTCACTGGAC	59.79	55	0	0	0	4.02	0.21	656,20	CGATGTGGGTAGTGAGGAGG	60.01	60	0	0	0	4.3	0.01	232	0	5.63	0.21	ENSGALT00000001004	807	0	1354	248	1052	1216	412	26	2070407	2084478	2070407	2084478	2084167
contig01281	1052	1280	97	ATC	576	588	576	464	4	3	M13R	LEFT	GGAAACAGCTATGACCAT	444,20	GGAAACAGCTATGACCATCCCTTTGCCTTTCACTGGAC	59.79	55	0	0	0	4.02	0.21	656,20	CGATGTGGGTAGTGAGGAGG	60.01	60	0	0	0	4.3	0.01	232	0	5.63	0.21	ENSGALT00000001004	807	0	1354	248	1052	1216	412	26	2070407	2084478	2070407	2084478
contig01293	1697	1292	98	AAT	106	121	106	1576	5	0	CAG	RIGHT	CAGTCGGGCGTCATC	25,20	TGTTGGCGTTACAGAGCTAG	58.38	50	0	0	0	3.42	1.62	190,20	CAGTCGGGCGTCATCAGCAGGAGTTAACAGGTGGG	60.08	55	0	2.61	0	4.61	0.08	185	0	0	1.7	ENSGALT00000000171	1116	0	1838	572	1686	1116	2	16	110346	113789	110346	113789	110346
contig01293	1697	1292	98	AAT	106	121	106	1576	5	0	CAG	RIGHT	CAGTCGGGCGTCATC	25,20	TGTTGGCGTTACAGAGCTAG	58.38	50	0	0	0	3.42	1.62	190,20	CAGTCGGGCGTCATCAGCAGGAGTTAACAGGTGGG	60.08	55	0	2.61	0	4.61	0.08	185	0	0	1.7	ENSGALT00000000171	1116	0	1838	572	1686	1116	2	16	110346	113789	110346	113789
contig01357	487	1356	103	AGG	275	287	275	200	4	0	M13R	LEFT	GGAAACAGCTATGACCAT	212,20	GGAAACAGCTATGACCATGCTTCGCCGAGTTGTTCTTC	60.57	55	0	0	0	2.87	0.57	326,19	GTGGAGGGCTGTGAGATCC	60.23	63.16	0	0	0	3.36	1.23	133	0	0	1.8	ENSGALT00000040550	492	0	774	1	487	618	129	25	1878090	1888701	1878090	1888701
contig01367	907	1366	104	ATC	715	730	715	177	5	2	M13R	RIGHT	GGAAACAGCTATGACCAT	450,20	TAGTTTCCGTTTCCGCGTTG	59.88	50	0	2.84	0	4.1	0.13	877,21	GGAAACAGCTATGACCATACCAGAAACATCAAACGCTTC	58.12	42.86	0	0	0	3.86	2.88	448	4.23	1.59	3	ENSGALT00000025841	909	0	1406	1	904	2564	1658	1	110089174	110116963	110089174	110116963	110089174
contig01367	907	1366	104	ATC	715	730	715	177	5	2	M13R	RIGHT	GGAAACAGCTATGACCAT	450,20	TAGTTTCCGTTTCCGCGTTG	59.88	50	0	2.84	0	4.1	0.13	877,21	GGAAACAGCTATGACCATACCAGAAACATCAAACGCTTC	58.12	42.86	0	0	0	3.86	2.88	448	4.23	1.59	3	ENSGALT00000025841	909	0	1406	1	904	2564	1658	1	110089174	110116963	110089174	110116963
contig01420	659	1419	108	AGG	429	441	429	218	4	3	M13R	LEFT	GGAAACAGCTATGACC	145,20	GGAAACAGCTATGACCATCTGCCCTCATCTTCCAGC	60.3	55	0	0	0	4.85	0.3	574,20	AGAAGGGCGAGCTGTCTATG	60.01	55	0	0	0	2.23	0.01	449	0	0.48	0.31	ENSGALT00000013583	614	0	1003	51	659	621	9	Un_random	33580708	33581914	33580708	33581914
contig01428	877	1427	111	AAC	617	629	617	248	4	2	M13R	LEFT	GGAAACAGCTATGACCA	486,20	GGAAACAGCTATGACCATTTGTGATTCGGCCCAACTG	59.8	50	0	0	0	3.16	0.2	633,20	GAAGGCAGGTTTCGTGGAAG	59.87	55	0	0	0	3.46	0.13	167	0	0	0.33	ENSGALT00000008303	829	0	896	9	826	1008	191	2	856562	859614	856562	859614	856562
contig01428	877	1427	111	AAC	617	629	617	248	4	2	M13R	LEFT	GGAAACAGCTATGACCA	486,20	GGAAACAGCTATGACCATTTGTGATTCGGCCCAACTG	59.8	50	0	0	0	3.16	0.2	633,20	GAAGGCAGGTTTCGTGGAAG	59.87	55	0	0	0	3.46	0.13	167	0	0	0.33	ENSGALT00000008303	829	0	896	9	826	1008	191	2	856562	859614	856562	859614	857097
contig01428	877	1427	111	AAC	617	629	617	248	4	2	M13R	LEFT	GGAAACAGCTATGACCA	486,20	GGAAACAGCTATGACCATTTGTGATTCGGCCCAACTG	59.8	50	0	0	0	3.16	0.2	633,20	GAAGGCAGGTTTCGTGGAAG	59.87	55	0	0	0	3.46	0.13	167	0	0	0.33	ENSGALT00000008303	829	0	896	9	826	1008	191	2	856562	859614	856562	859614	858500
contig01428	877	1427	111	AAC	617	629	617	248	4	2	M13R	LEFT	GGAAACAGCTATGACCA	486,20	GGAAACAGCTATGACCATTTGTGATTCGGCCCAACTG	59.8	50	0	0	0	3.16	0.2	633,20	GAAGGCAGGTTTCGTGGAAG	59.87	55	0	0	0	3.46	0.13	167	0	0	0.33	ENSGALT00000008303	829	0	896	9	826	1008	191	2	856562	859614	856562	859614
contig01437	934	1436	112	AAC	479	491	479	443	4	0	M13R	LEFT	GGAAACAGCTATGACCAT	329,20	GGAAACAGCTATGACCATAAAGTACGGAGCAATGCAGC	59.94	50	0	0	0	5.25	0.06	707,20	CTGTAGTAACCTGGGTCCGG	59.94	60	0	0	0	5.14	0.06	398	0	10.21	0.12	ENSGALT00000041222	756	0	1332	1	750	761	10	28	1446253	1568107	1446253	1568107
contig01437	934	1436	112	AAC	479	491	479	443	4	0	M13R	LEFT	GGAAACAGCTATGACCAT	329,20	GGAAACAGCTATGACCATAAAGTACGGAGCAATGCAGC	59.94	50	0	0	0	5.25	0.06	707,20	CTGTAGTAACCTGGGTCCGG	59.94	60	0	0	0	5.14	0.06	398	0	10.21	0.12	ENSGALT00000041222	756	0	1332	1	750	761	10	28	1446253	1568107	1446253	1568107
contig01452	1635	1451	113	AGG	1587	1599	1587	36	4	0	M13R	RIGHT	GGAAACAGCTATGACCAT	1221,20	GCTTCTTTCCACACTGCCTC	59.87	55	0	0	0	4.7	0.13	1605,18	GGAAACAGCTATGACCATCTCCCTTTCCTCCCACCC	59.35	66.67	0	0	0	4.61	2.65	402	0	0	2.78	ENSGALT00000022745	883	0	1456	754	1635	989	115	2	100936930	100967520	100938644	100967520	100967346
contig01452	1635	1451	113	AGG	1587	1599	1587	36	4	0	M13R	RIGHT	GGAAACAGCTATGACCAT	1221,20	GCTTCTTTCCACACTGCCTC	59.87	55	0	0	0	4.7	0.13	1605,18	GGAAACAGCTATGACCATCTCCCTTTCCTCCCACCC	59.35	66.67	0	0	0	4.61	2.65	402	0	0	2.78	ENSGALT00000022745	883	0	1456	754	1635	989	115	2	100936930	100967520	100938644	100967520
contig01452	1635	1451	114	AAAAC	749	769	749	866	4	2	M13R	RIGHT	GGAAACAGCTATGACCA	549,20	GACTGTGCAACTGACACCTG	59.8	55	0	0	0	4	0.2	967,20	GGAAACAGCTATGACCATCGGCACCTGAGAGATGAAG	59.94	55	0	0	0	3.02	0.06	438	0	0	0.26	ENSGALT00000022745	883	0	1456	754	1635	989	115	2	100936930	100967520	100938644	100967520	100967346
contig01452	1635	1451	114	AAAAC	749	769	749	866	4	2	M13R	RIGHT	GGAAACAGCTATGACCA	549,20	GACTGTGCAACTGACACCTG	59.8	55	0	0	0	4	0.2	967,20	GGAAACAGCTATGACCATCGGCACCTGAGAGATGAAG	59.94	55	0	0	0	3.02	0.06	438	0	0	0.26	ENSGALT00000022745	883	0	1456	754	1635	989	115	2	100936930	100967520	100938644	100967520
contig01491	512	1490	118	AGC	296	308	296	204	4	2	M13R	LEFT	GGAAACAGCTATGACCAT	155,20	GGAAACAGCTATGACCATAACCTCCGTATCCTTGGCTG	60.22	55	0	0	0	4.85	0.22	390,20	TCAAGGAAGAGGAGCCAGTG	59.79	55	0	0	0	3.66	0.21	255	7.92	18.82	0.44	ENSGALT00000038011	512	0	861	1	512	809	299	4	47870194	47876427	47870194	47876427	47870194
contig01491	512	1490	118	AGC	296	308	296	204	4	2	M13R	LEFT	GGAAACAGCTATGACCAT	155,20	GGAAACAGCTATGACCATAACCTCCGTATCCTTGGCTG	60.22	55	0	0	0	4.85	0.22	390,20	TCAAGGAAGAGGAGCCAGTG	59.79	55	0	0	0	3.66	0.21	255	7.92	18.82	0.44	ENSGALT00000038011	512	0	861	1	512	809	299	4	47870194	47876427	47870194	47876427
contig01491	512	1490	118	AGC	296	308	296	204	4	2	M13R	LEFT	GGAAACAGCTATGACCAT	155,20	GGAAACAGCTATGACCATAACCTCCGTATCCTTGGCTG	60.22	55	0	0	0	4.85	0.22	390,20	TCAAGGAAGAGGAGCCAGTG	59.79	55	0	0	0	3.66	0.21	255	7.92	18.82	0.44	ENSGALT00000038011	512	0	861	1	512	809	299	4	47870194	47876427	47870194	47876427
contig01582	338	1581	125	CCG	99	111	99	227	4	1	M13R	LEFT	GGAAACAGCTATGACCAT	18,20	GGAAACAGCTATGACCATAATAGGAAAGGAGGTGCGGG	60.22	55	0	0	0	6.13	0.22	230,20	CTCTGGGATGGGATTTGCAC	59.36	55	0	0	0	4.57	0.64	232	0	0	0.86	ENSGALT00000040609	116	7.00E-045	180	3	118	329	215	23	5720024	5720818	5720024	5720818	5720024
contig01582	338	1581	125	CCG	99	111	99	227	4	1	M13R	LEFT	GGAAACAGCTATGACCAT	18,20	GGAAACAGCTATGACCATAATAGGAAAGGAGGTGCGGG	60.22	55	0	0	0	6.13	0.22	230,20	CTCTGGGATGGGATTTGCAC	59.36	55	0	0	0	4.57	0.64	232	0	0	0.86	ENSGALT00000040609	116	7.00E-045	180	3	118	329	215	23	5720024	5720818	5720024	5720818
contig01605	1046	1604	126	AAG	555	567	555	479	4	1	M13R	LEFT	GGAAACAGCTATGACCAT	295,20	GGAAACAGCTATGACCATGTCCCTACTCTCACCACCTG	59.58	60	0	0	0	4	0.43	571,20	GACCTTGACATCATGCTGGG	59.37	55	0	0	0	4.45	0.63	296	0	0	1.06	ENSGALT00000003180	1026	0	1722	1	1025	1025	1	20	1657959	1669726	1657959	1669726	1657959
contig01605	1046	1604	126	AAG	555	567	555	479	4	1	M13R	LEFT	GGAAACAGCTATGACCAT	295,20	GGAAACAGCTATGACCATGTCCCTACTCTCACCACCTG	59.58	60	0	0	0	4	0.43	571,20	GACCTTGACATCATGCTGGG	59.37	55	0	0	0	4.45	0.63	296	0	0	1.06	ENSGALT00000003180	1026	0	1722	1	1025	1025	1	20	1657959	1669726	1657959	1669726
contig01605	1046	1604	127	AAG	684	696	684	350	4	1	CAG	RIGHT	CAGTCGGGCGTCATC	415,20	TAGTCCCTTTCTGAGCCTGC	59.86	55	0	0	0	4.85	0.14	783,20	CAGTCGGGCGTCATCAACCAGAGCCAACAGAAGAC	58.5	50	0	0	0	3.01	1.5	388	6.51	6.51	1.64	ENSGALT00000003180	1026	0	1722	1	1025	1025	1	20	1657959	1669726	1657959	1669726	1657959
contig01605	1046	1604	127	AAG	684	696	684	350	4	1	CAG	RIGHT	CAGTCGGGCGTCATC	415,20	TAGTCCCTTTCTGAGCCTGC	59.86	55	0	0	0	4.85	0.14	783,20	CAGTCGGGCGTCATCAACCAGAGCCAACAGAAGAC	58.5	50	0	0	0	3.01	1.5	388	6.51	6.51	1.64	ENSGALT00000003180	1026	0	1722	1	1025	1025	1	20	1657959	1669726	1657959	1669726
contig01605	1046	1604	128	AAG	888	900	888	146	4	0	M13R	RIGHT	GGAAACAGCTATGACCAT	571,20	CCCAGCATGATGTCAAGGTC	59.37	55	0	0	0	3.85	0.63	960,18	GGAAACAGCTATGACCATCTCCTCATCCGATCGCCC	60.09	66.67	0	7.1	0	6.13	2.09	407	0	0	2.72	ENSGALT00000003180	1026	0	1722	1	1025	1025	1	20	1657959	1669726	1657959	1669726	1657959
contig01605	1046	1604	128	AAG	888	900	888	146	4	0	M13R	RIGHT	GGAAACAGCTATGACCAT	571,20	CCCAGCATGATGTCAAGGTC	59.37	55	0	0	0	3.85	0.63	960,18	GGAAACAGCTATGACCATCTCCTCATCCGATCGCCC	60.09	66.67	0	7.1	0	6.13	2.09	407	0	0	2.72	ENSGALT00000003180	1026	0	1722	1	1025	1025	1	20	1657959	1669726	1657959	1669726
contig01620	1565	1619	129	AT	131	147	131	1418	8	0	M13R	RIGHT	GGAAACAGCTATGACCAT	62,20	GAGCCACCCATCAACAAGTG	59.87	55	0	0	0	3.16	0.13	306,20	GGAAACAGCTATGACCATACAGTGCAGGCGTACATTTG	59.87	50	0	0	0	2.32	0.13	264	0	0	0.26	ENSGALT00000015273	1237	0	2069	333	1565	2913	1678	3	16438957	16456676	16438957	16456676	16438957
contig01620	1565	1619	129	AT	131	147	131	1418	8	0	M13R	RIGHT	GGAAACAGCTATGACCAT	62,20	GAGCCACCCATCAACAAGTG	59.87	55	0	0	0	3.16	0.13	306,20	GGAAACAGCTATGACCATACAGTGCAGGCGTACATTTG	59.87	50	0	0	0	2.32	0.13	264	0	0	0.26	ENSGALT00000015273	1237	0	2069	333	1565	2913	1678	3	16438957	16456676	16438957	16456676
contig01750	923	1749	132	ATC	750	765	750	158	5	3	CAG	LEFT	CAGTCGGGCGT	719,20	CAGTCGGGCGTCATCATCTGCCTCTTCACCC	58.79	55	0	0	0	4.61	1.21	872,20	TCCTGAAAGTGGAGACCTGG	59.42	55	0	0	0	4.45	0.58	173	0	0	1.79	ENSGALT00000016642	924	0	1622	1	923	1909	987	1	39814234	39843589	39814234	39843589	39843509
contig01750	923	1749	132	ATC	750	765	750	158	5	3	CAG	LEFT	CAGTCGGGCGT	719,20	CAGTCGGGCGTCATCATCTGCCTCTTCACCC	58.79	55	0	0	0	4.61	1.21	872,20	TCCTGAAAGTGGAGACCTGG	59.42	55	0	0	0	4.45	0.58	173	0	0	1.79	ENSGALT00000016642	924	0	1622	1	923	1909	987	1	39814234	39843589	39814234	39843589	39829842
contig01750	923	1749	132	ATC	750	765	750	158	5	3	CAG	LEFT	CAGTCGGGCGT	719,20	CAGTCGGGCGTCATCATCTGCCTCTTCACCC	58.79	55	0	0	0	4.61	1.21	872,20	TCCTGAAAGTGGAGACCTGG	59.42	55	0	0	0	4.45	0.58	173	0	0	1.79	ENSGALT00000016642	924	0	1622	1	923	1909	987	1	39814234	39843589	39814234	39843589
contig01771	403	1770	133	AGG	234	246	234	157	4	0	M13R	LEFT	GGAAACAGCTATGACCA	142,20	GGAAACAGCTATGACCATCGTTTGTCTCTCGGATCCC	59.94	55	0	2.86	0	3.85	0.06	371,21	TCCACGGGAATATGAACTCCC	60.01	52.38	0	0	0	4.3	1.01	250	0	0	1.07	ENSGALT00000037676	410	0	689	1	403	5498	5089	3	43955093	44037806	43955093	44037806
contig01807	867	1806	134	CCG	775	796	775	71	7	0	M13R	RIGHT	GGAAACAGCTATGACCAT	647,20	TTTGCAAGCTCCACACCAAG	60.01	50	0	0	0	3.61	0.01	810,18	GGAAACAGCTATGACCATCTCCGTCCTCTGCCTGTG	60.16	66.67	0	0	0	3.66	2.16	181	0	0	2.17	ENSGALT00000017199	863	0	1373	1	861	891	39	8	24997265	25006253	24997265	25006253	25006230
contig01807	867	1806	134	CCG	775	796	775	71	7	0	M13R	RIGHT	GGAAACAGCTATGACCAT	647,20	TTTGCAAGCTCCACACCAAG	60.01	50	0	0	0	3.61	0.01	810,18	GGAAACAGCTATGACCATCTCCGTCCTCTGCCTGTG	60.16	66.67	0	0	0	3.66	2.16	181	0	0	2.17	ENSGALT00000017199	863	0	1373	1	861	891	39	8	24997265	25006253	24997265	25006253
contig01908	951	1907	137	ACC	163	175	163	776	4	0	M13R	RIGHT	GGAAACAGCTATGACCAT	5,20	GGCTTGCGTTACCTTGATCC	60.01	55	0	0	0	3.36	0.01	383,20	GGAAACAGCTATGACCATACCGATGTCCCAGCCTAATC	60.01	55	0	0	0	1.75	0.01	398	0	0	0.02	ENSGALT00000008325	951	0	1507	1	951	1234	296	6	17029165	17063106	17029165	17063106	17063092
contig01908	951	1907	137	ACC	163	175	163	776	4	0	M13R	RIGHT	GGAAACAGCTATGACCAT	5,20	GGCTTGCGTTACCTTGATCC	60.01	55	0	0	0	3.36	0.01	383,20	GGAAACAGCTATGACCATACCGATGTCCCAGCCTAATC	60.01	55	0	0	0	1.75	0.01	398	0	0	0.02	ENSGALT00000008325	951	0	1507	1	951	1234	296	6	17029165	17063106	17029165	17063106	17055653
contig01908	951	1907	137	ACC	163	175	163	776	4	0	M13R	RIGHT	GGAAACAGCTATGACCAT	5,20	GGCTTGCGTTACCTTGATCC	60.01	55	0	0	0	3.36	0.01	383,20	GGAAACAGCTATGACCATACCGATGTCCCAGCCTAATC	60.01	55	0	0	0	1.75	0.01	398	0	0	0.02	ENSGALT00000008325	951	0	1507	1	951	1234	296	6	17029165	17063106	17029165	17063106
contig01954	1374	1953	140	AGG	961	973	961	401	4	2	M13R	LEFT	GGAAACAGCTATGAC	590,20	GGAAACAGCTATGACCATGTGAACAGCCAGTCGTG	60.22	55	0	0	0	4.35	0.22	1018,21	GGTTGTGCTTAGAAGGAGACG	59.41	52.38	0	0	0	4.18	1.59	449	0	0	1.81	ENSGALT00000023363	85	6.00E-031	135	1189	1273	302	218	1	80288088	80333928	80288088	80333928
contig01961	915	1960	141	AAG	455	467	455	448	4	0	M13R	LEFT	GGAAACAGCTATGACCAT	430,19	GGAAACAGCTATGACCATACGACCCGCATCTCATCTC	60.01	57.9	0	0	0	2.75	1.01	859,20	CTGTCACCCGATGTTGTCAC	59.59	55	0	0	0	3.67	0.41	449	0	0	1.42	ENSGALT00000040234	246	2.00E-103	375	1	246	2462	2218	13	14605085	14637608	14605085	14637608
contig01966	1008	1965	143	AC	549	567	549	441	9	0	CAG	RIGHT	CAGTCGGGCGTCAT	267,20	CTTCCGCACGTACATCTCAC	59.46	55	0	0	0	3.51	0.54	599,20	CAGTCGGGCGTCATCAGTTCATCATCGCTGGCTG	60.08	55	0	0	0	4.85	0.08	352	0	0	0.62	ENSGALT00000027990	286	3.00E-073	276	734	1008	561	286	1	200443728	200502907	200443728	200465119
contig02082	951	2081	149	AG	351	363	351	588	6	0	M13R	LEFT	GGAAACAGCTATGACCA	184,20	GGAAACAGCTATGACCATCTCTCCTCTTCAGCTTGCC	59.86	55	0	0	0	4.52	0.14	512,20	CACAGAAGCAACAGGACACG	60.15	55	0	0	0	4.49	0.15	348	0	0	0.29	ENSGALT00000010111	452	0	717	1	451	1738	1287	4	4246166	4278626	4246166	4278626	4278582
contig02082	951	2081	149	AG	351	363	351	588	6	0	M13R	LEFT	GGAAACAGCTATGACCA	184,20	GGAAACAGCTATGACCATCTCTCCTCTTCAGCTTGCC	59.86	55	0	0	0	4.52	0.14	512,20	CACAGAAGCAACAGGACACG	60.15	55	0	0	0	4.49	0.15	348	0	0	0.29	ENSGALT00000010111	452	0	717	1	451	1738	1287	4	4246166	4278626	4246166	4278626
contig02082	951	2081	149	AG	351	363	351	588	6	0	M13R	LEFT	GGAAACAGCTATGACCA	184,20	GGAAACAGCTATGACCATCTCTCCTCTTCAGCTTGCC	59.86	55	0	0	0	4.52	0.14	512,20	CACAGAAGCAACAGGACACG	60.15	55	0	0	0	4.49	0.15	348	0	0	0.29	ENSGALT00000010111	452	0	717	1	451	1738	1287	4	4246166	4278626	4246166	4278626
contig02082	951	2081	149	AG	351	363	351	588	6	0	M13R	LEFT	GGAAACAGCTATGACCA	184,20	GGAAACAGCTATGACCATCTCTCCTCTTCAGCTTGCC	59.86	55	0	0	0	4.52	0.14	512,20	CACAGAAGCAACAGGACACG	60.15	55	0	0	0	4.49	0.15	348	0	0	0.29	ENSGALT00000010111	364	4.00E-156	551	591	951	1288	928	4	4246166	4278626	4246166	4278626	4278582
contig02082	951	2081	149	AG	351	363	351	588	6	0	M13R	LEFT	GGAAACAGCTATGACCA	184,20	GGAAACAGCTATGACCATCTCTCCTCTTCAGCTTGCC	59.86	55	0	0	0	4.52	0.14	512,20	CACAGAAGCAACAGGACACG	60.15	55	0	0	0	4.49	0.15	348	0	0	0.29	ENSGALT00000010111	364	4.00E-156	551	591	951	1288	928	4	4246166	4278626	4246166	4278626
contig02082	951	2081	149	AG	351	363	351	588	6	0	M13R	LEFT	GGAAACAGCTATGACCA	184,20	GGAAACAGCTATGACCATCTCTCCTCTTCAGCTTGCC	59.86	55	0	0	0	4.52	0.14	512,20	CACAGAAGCAACAGGACACG	60.15	55	0	0	0	4.49	0.15	348	0	0	0.29	ENSGALT00000010111	364	4.00E-156	551	591	951	1288	928	4	4246166	4278626	4246166	4278626
contig02086	421	2085	150	AGG	349	361	349	60	4	0	CAG	LEFT	CAGTCGGGCGTCATCA	8,20	CAGTCGGGCGTCATCATTCTTCTACAGCTGCCCTCC	59.86	55	0	12.01	0	4.3	0.14	401,19	CTGAAGATGGCGGAGGGTG	60.9	63.16	0	0	0	4.61	1.9	412	1.73	1.73	2.04	ENSGALT00000010111	375	4.00E-177	619	1	374	374	1	4	4246166	4278626	4246166	4278626	4278582
contig02086	421	2085	150	AGG	349	361	349	60	4	0	CAG	LEFT	CAGTCGGGCGTCATCA	8,20	CAGTCGGGCGTCATCATTCTTCTACAGCTGCCCTCC	59.86	55	0	12.01	0	4.3	0.14	401,19	CTGAAGATGGCGGAGGGTG	60.9	63.16	0	0	0	4.61	1.9	412	1.73	1.73	2.04	ENSGALT00000010111	375	4.00E-177	619	1	374	374	1	4	4246166	4278626	4246166	4278626
contig02086	421	2085	150	AGG	349	361	349	60	4	0	CAG	LEFT	CAGTCGGGCGTCATCA	8,20	CAGTCGGGCGTCATCATTCTTCTACAGCTGCCCTCC	59.86	55	0	12.01	0	4.3	0.14	401,19	CTGAAGATGGCGGAGGGTG	60.9	63.16	0	0	0	4.61	1.9	412	1.73	1.73	2.04	ENSGALT00000010111	375	4.00E-177	619	1	374	374	1	4	4246166	4278626	4246166	4278626
contig02092	774	2091	151	AG	152	168	152	606	8	2	CAG	LEFT	CAGTCGGGCGTCATC	64,22	CAGTCGGGCGTCATCAGAAACAACCAGAACCCAAATG	58.1	40.91	0	0	0	2.32	3.9	430,20	TGCCTGTGGTCTCTCTGATG	59.86	55	0	0	0	3.07	0.14	386	0	0	4.04	ENSGALT00000023630	783	0	1081	1	774	1057	278	10	17657626	17666133	17657626	17666133	17657626
contig02092	774	2091	151	AG	152	168	152	606	8	2	CAG	LEFT	CAGTCGGGCGTCATC	64,22	CAGTCGGGCGTCATCAGAAACAACCAGAACCCAAATG	58.1	40.91	0	0	0	2.32	3.9	430,20	TGCCTGTGGTCTCTCTGATG	59.86	55	0	0	0	3.07	0.14	386	0	0	4.04	ENSGALT00000023630	783	0	1081	1	774	1057	278	10	17657626	17666133	17657626	17666133
contig02098	1196	2097	153	AAG	660	672	660	524	4	2	M13R	LEFT	GGAAACAGCTATGACCA	612,20	GGAAACAGCTATGACCATACGTTCTCTTTCCCGAGGG	59.58	55	0	0	0	4.3	0.42	822,20	AGATCAGTCACTGCCCACAC	60.44	55	0	0	0	3.82	0.44	230	0	0	0.86	ENSGALT00000020052	1179	0	1168	1	1144	1629	490	2	49156863	49237340	49156863	49203146	49203144
contig02098	1196	2097	153	AAG	660	672	660	524	4	2	M13R	LEFT	GGAAACAGCTATGACCA	612,20	GGAAACAGCTATGACCATACGTTCTCTTTCCCGAGGG	59.58	55	0	0	0	4.3	0.42	822,20	AGATCAGTCACTGCCCACAC	60.44	55	0	0	0	3.82	0.44	230	0	0	0.86	ENSGALT00000020052	1179	0	1168	1	1144	1629	490	2	49156863	49237340	49156863	49203146
contig02126	241	2125	156	ATC	172	184	172	57	4	0	CAG	LEFT	CAGTCGGGCGTCAT	118,20	CAGTCGGGCGTCATCACTGGAGCATGGTACCCTG	60.87	60	8.06	8.06	0	4.45	0.87	197,21	CGTAACATCCATTGCAGCAAC	59.22	47.62	0	0	0	4.17	1.78	100	0	0	2.65	ENSGALT00000013044	241	2.00E-118	424	1	241	379	139	7	11178906	11199225	11178906	11199225
contig02138	663	2137	157	AG	592	604	592	59	6	3	CAG	LEFT	CAGTCGGGCGTCATC	518,20	CAGTCGGGCGTCATCAGCTGTTTCACGTTGTCTGG	59.45	50	0	0	0	3.86	0.55	620,19	CTGTGTGTGGTCTCCCTGG	60.38	63.16	0	0	0	4.45	1.38	121	0	0	1.94	ENSGALT00000038758	520	0	725	148	663	1232	719	11	20907927	20921496	20907986	20921496	20907986
contig02138	663	2137	157	AG	592	604	592	59	6	3	CAG	LEFT	CAGTCGGGCGTCATC	518,20	CAGTCGGGCGTCATCAGCTGTTTCACGTTGTCTGG	59.45	50	0	0	0	3.86	0.55	620,19	CTGTGTGTGGTCTCCCTGG	60.38	63.16	0	0	0	4.45	1.38	121	0	0	1.94	ENSGALT00000038758	520	0	725	148	663	1232	719	11	20907927	20921496	20907986	20921496
contig02147	1016	2146	158	AG	939	951	939	65	6	2	M13R	LEFT	GGAAACAGCTATGACCAT	677,20	GGAAACAGCTATGACCATGCTTGAAGAAGTCGTCCTGG	59.31	55	0	0	0	4.45	0.69	965,20	CAGTTGACGTTGGGCTTCTC	59.87	55	0	0	0	2.87	0.13	308	3.7	2.66	0.82	ENSGALT00000009208	1016	0	1591	1	1010	1009	3	10	12391569	12394033	12391569	12394033	12393821
contig02147	1016	2146	158	AG	939	951	939	65	6	2	M13R	LEFT	GGAAACAGCTATGACCAT	677,20	GGAAACAGCTATGACCATGCTTGAAGAAGTCGTCCTGG	59.31	55	0	0	0	4.45	0.69	965,20	CAGTTGACGTTGGGCTTCTC	59.87	55	0	0	0	2.87	0.13	308	3.7	2.66	0.82	ENSGALT00000009208	1016	0	1591	1	1010	1009	3	10	12391569	12394033	12391569	12394033
contig02207	784	2206	159	ATC	631	649	631	135	6	1	M13R	LEFT	GGAAACAGCTATGACCAT	515,20	GGAAACAGCTATGACCATCCACCATCAACAGAAGCGTC	59.94	55	0	0	0	5.19	0.06	656,20	GGTTCAGAGCCATCAACAGC	59.94	55	0	0	0	4.4	0.06	161	0	0	0.12	ENSGALT00000010372	785	0	1332	1	784	1147	364	9	5677377	5696674	5677377	5696674
contig02260	720	2259	162	AGG	491	503	491	217	4	0	M13R	RIGHT	GGAAACAGCTATGACCAT	205,20	ATAGCCACTCGTGCCATAGG	60.08	55	0	0	0	2.57	0.08	588,21	GGAAACAGCTATGACCATCGTTCTTCACACCAGGAAACC	60.15	52.38	0	0	0	3.27	1.15	404	0	0	1.23	ENSGALT00000020002	707	0	1262	14	720	2181	1475	1	52818200	52836775	52818200	52836775	52818200
contig02260	720	2259	162	AGG	491	503	491	217	4	0	M13R	RIGHT	GGAAACAGCTATGACCAT	205,20	ATAGCCACTCGTGCCATAGG	60.08	55	0	0	0	2.57	0.08	588,21	GGAAACAGCTATGACCATCGTTCTTCACACCAGGAAACC	60.15	52.38	0	0	0	3.27	1.15	404	0	0	1.23	ENSGALT00000020002	707	0	1262	14	720	2181	1475	1	52818200	52836775	52818200	52836775
contig02280	1187	2279	163	AAT	493	508	493	679	5	2	M13R	LEFT	GGAAACAGCTATGACCA	426,21	GGAAACAGCTATGACCATTGACAACCTCACCTTAGACC	58	47.62	0	0	0	3.85	3	812,20	TCCTATGCCAGCGACTGTAC	60.01	55	0	0	0	2.9	0.01	406	0	0	3.01	ENSGALT00000014357	1086	0	1616	111	1187	1882	807	1	24119259	24173138	24119259	24173138	24119259
contig02280	1187	2279	163	AAT	493	508	493	679	5	2	M13R	LEFT	GGAAACAGCTATGACCA	426,21	GGAAACAGCTATGACCATTGACAACCTCACCTTAGACC	58	47.62	0	0	0	3.85	3	812,20	TCCTATGCCAGCGACTGTAC	60.01	55	0	0	0	2.9	0.01	406	0	0	3.01	ENSGALT00000014357	1086	0	1616	111	1187	1882	807	1	24119259	24173138	24119259	24173138	24126067
contig02280	1187	2279	163	AAT	493	508	493	679	5	2	M13R	LEFT	GGAAACAGCTATGACCA	426,21	GGAAACAGCTATGACCATTGACAACCTCACCTTAGACC	58	47.62	0	0	0	3.85	3	812,20	TCCTATGCCAGCGACTGTAC	60.01	55	0	0	0	2.9	0.01	406	0	0	3.01	ENSGALT00000014357	1086	0	1616	111	1187	1882	807	1	24119259	24173138	24119259	24173138
contig02351	489	2350	165	AGC	149	161	149	328	4	0	CAG	LEFT	CAGTCGGGCGTCA	60,20	CAGTCGGGCGTCATCACTGGTCATCTGGCATCG	60.58	55	0	0	0	3.84	0.58	384,20	TCTCAGCTCCGACACTCTTG	59.87	55	0	0	0	3.02	0.13	344	0	0	0.71	ENSGALT00000018760	497	0	798	1	489	766	271	4	51432868	51444691	51432868	51444691	51432868
contig02351	489	2350	165	AGC	149	161	149	328	4	0	CAG	LEFT	CAGTCGGGCGTCA	60,20	CAGTCGGGCGTCATCACTGGTCATCTGGCATCG	60.58	55	0	0	0	3.84	0.58	384,20	TCTCAGCTCCGACACTCTTG	59.87	55	0	0	0	3.02	0.13	344	0	0	0.71	ENSGALT00000018760	497	0	798	1	489	766	271	4	51432868	51444691	51432868	51444691
contig02355	496	2354	167	ACG	302	314	302	182	4	0	M13R	RIGHT	GGAAACAGCTATGACCAT	44,20	CAAACTCCTGGTCGTGGTTG	59.8	55	0	0	0	3.77	0.2	450,20	GGAAACAGCTATGACCATGAGAGCGGCTTGTCTACGAG	60.98	60	0	2.42	0	4.18	0.98	426	0	0	1.18	ENSGALT00000006362	231	2.00E-082	305	2	232	846	628	3	107427904	107432459	107427904	107432459	107432459
contig02355	496	2354	167	ACG	302	314	302	182	4	0	M13R	RIGHT	GGAAACAGCTATGACCAT	44,20	CAAACTCCTGGTCGTGGTTG	59.8	55	0	0	0	3.77	0.2	450,20	GGAAACAGCTATGACCATGAGAGCGGCTTGTCTACGAG	60.98	60	0	2.42	0	4.18	0.98	426	0	0	1.18	ENSGALT00000006362	231	2.00E-082	305	2	232	846	628	3	107427904	107432459	107427904	107432459
contig02381	1216	2380	169	ACC	719	737	719	479	6	0	CAG	LEFT	CAGTCGGGCGTCAT	499,20	CAGTCGGGCGTCATCACACTGCAGTCACAATGGG	60.15	55	0	5.49	0	4	0.15	741,20	TCCAGCCCTCGATTTAGACC	59.65	55	0	0	0	3.85	0.36	262	0	0	0.51	ENSGALT00000038415	1223	0	1919	1	1216	1264	54	2	16054555	16112353	16058005	16112353	16112237
contig02381	1216	2380	169	ACC	719	737	719	479	6	0	CAG	LEFT	CAGTCGGGCGTCAT	499,20	CAGTCGGGCGTCATCACACTGCAGTCACAATGGG	60.15	55	0	5.49	0	4	0.15	741,20	TCCAGCCCTCGATTTAGACC	59.65	55	0	0	0	3.85	0.36	262	0	0	0.51	ENSGALT00000038415	1223	0	1919	1	1216	1264	54	2	16054555	16112353	16058005	16112353
contig02388	378	2387	170	AGG	180	192	180	186	4	0	M13R	RIGHT	GGAAACAGCTATGACCAT	11,19	GATAGAGTCCTGGAGCCGG	59.41	63.16	0	0	0	6.13	1.59	317,19	GGAAACAGCTATGACCATGCCCTCGAATCCTTGGAAC	58.96	57.9	0	0	0	3.62	2.04	325	0	0	3.63	ENSGALT00000019882	153	2.00E-055	215	2	153	700	549	5	58858828	58866226	58858828	58866226	58866211
contig02388	378	2387	170	AGG	180	192	180	186	4	0	M13R	RIGHT	GGAAACAGCTATGACCAT	11,19	GATAGAGTCCTGGAGCCGG	59.41	63.16	0	0	0	6.13	1.59	317,19	GGAAACAGCTATGACCATGCCCTCGAATCCTTGGAAC	58.96	57.9	0	0	0	3.62	2.04	325	0	0	3.63	ENSGALT00000019882	153	2.00E-055	215	2	153	700	549	5	58858828	58866226	58858828	58866226	58860032
contig02388	378	2387	170	AGG	180	192	180	186	4	0	M13R	RIGHT	GGAAACAGCTATGACCAT	11,19	GATAGAGTCCTGGAGCCGG	59.41	63.16	0	0	0	6.13	1.59	317,19	GGAAACAGCTATGACCATGCCCTCGAATCCTTGGAAC	58.96	57.9	0	0	0	3.62	2.04	325	0	0	3.63	ENSGALT00000019882	153	2.00E-055	215	2	153	700	549	5	58858828	58866226	58858828	58866226
contig02440	184	2439	171	AC	132	144	132	40	6	3	CAG	RIGHT	CAGTCGGGCGTCATCA	15,20	AACATGGAGGCAGAGAAGGG	60.15	55	0	0	0	3.95	0.15	157,21	CAGTCGGGCGTCATCATTCCACGGTCCTTATCCCTTC	59.94	52.38	0	0	0	3.46	1.06	163	0.09	0.09	1.21	ENSGALT00000004387	183	7.00E-072	268	2	184	1079	900	26	4144092	4175939	4144092	4175939	4144092
contig02440	184	2439	171	AC	132	144	132	40	6	3	CAG	RIGHT	CAGTCGGGCGTCATCA	15,20	AACATGGAGGCAGAGAAGGG	60.15	55	0	0	0	3.95	0.15	157,21	CAGTCGGGCGTCATCATTCCACGGTCCTTATCCCTTC	59.94	52.38	0	0	0	3.46	1.06	163	0.09	0.09	1.21	ENSGALT00000004387	183	7.00E-072	268	2	184	1079	900	26	4144092	4175939	4144092	4175939
contig02449	675	2448	172	AGG	221	233	221	442	4	0	M13R	LEFT	GGAAACAGCTATGACCAT	72,20	GGAAACAGCTATGACCATACCAGAGAAGCTAGCCTACG	59.36	55	0	0	0	3.51	0.64	422,20	CCAGATGCAGCCAATTCCTG	60.01	55	0	0	0	3.86	0.01	370	0	0	0.65	ENSGALT00000005221	675	0	1144	1	675	1587	916	23	5382221	5394481	5382221	5394481	5394470
contig02449	675	2448	172	AGG	221	233	221	442	4	0	M13R	LEFT	GGAAACAGCTATGACCAT	72,20	GGAAACAGCTATGACCATACCAGAGAAGCTAGCCTACG	59.36	55	0	0	0	3.51	0.64	422,20	CCAGATGCAGCCAATTCCTG	60.01	55	0	0	0	3.86	0.01	370	0	0	0.65	ENSGALT00000005221	675	0	1144	1	675	1587	916	23	5382221	5394481	5382221	5394481
contig02490	830	2489	176	AGC	280	292	280	538	4	0	M13R	LEFT	GGAAACAGCTATGACCA	162,20	GGAAACAGCTATGACCATCTGACACCTGGGTTTGTTG	58.71	50	0	0	0	3.33	1.29	513,20	GGACATGCAGCTGTGGTATC	59.45	55	0	0.65	0	2.24	0.56	371	0	0	1.85	ENSGALT00000008406	68	5.00E-025	115	469	536	490	423	12	6867687	6897359	6867687	6897359
contig02490	830	2489	177	AAC	436	451	436	379	5	3	CAG	RIGHT	CAGTCGGGCGTCATC	261,20	TGGGTCTCTCAGGTGTGTTG	60.01	55	0	0	0	3.33	0.01	477,20	CAGTCGGGCGTCATCACTGGAGAACATGCATGCTG	59.29	50	9.87	12.97	0	4.41	0.71	236	0	0.35	0.71	ENSGALT00000008406	68	5.00E-025	115	469	536	490	423	12	6867687	6897359	6867687	6897359
contig02500	764	2499	178	AGC	173	185	173	579	4	1	CAG	RIGHT	CAGTCGGGCGTCAT	68,21	ACCAAACCAGCAACTCTTCAC	59.74	47.62	0	0	0	3.18	1.26	448,20	CAGTCGGGCGTCATCAGGTCGTGGTTGGTTTCAC	60.08	55	0	0	0	3.18	0.08	400	0.74	1.92	1.35	ENSGALT00000001109	774	0	1044	5	762	948	186	25	1783616	1786523	1783616	1786523	1783616
contig02500	764	2499	178	AGC	173	185	173	579	4	1	CAG	RIGHT	CAGTCGGGCGTCAT	68,21	ACCAAACCAGCAACTCTTCAC	59.74	47.62	0	0	0	3.18	1.26	448,20	CAGTCGGGCGTCATCAGGTCGTGGTTGGTTTCAC	60.08	55	0	0	0	3.18	0.08	400	0.74	1.92	1.35	ENSGALT00000001109	774	0	1044	5	762	948	186	25	1783616	1786523	1783616	1786523
contig02557	347	2556	179	ATC	125	137	125	210	4	0	M13R	LEFT	GGAAACAGCTATGACCA	36,20	GGAAACAGCTATGACCATCCTCGCCTTCATCTTCAGG	59.94	55	0	0	0	3.86	0.06	256,20	AGATGAGGATGAAGCCGGTC	60.01	55	0	0	0	4.79	0.01	240	6.5	13.43	0.07	ENSGALT00000040931	350	5.00E-156	549	1	347	982	633	25	25979	41146	25979	38849	25979
contig02557	347	2556	179	ATC	125	137	125	210	4	0	M13R	LEFT	GGAAACAGCTATGACCA	36,20	GGAAACAGCTATGACCATCCTCGCCTTCATCTTCAGG	59.94	55	0	0	0	3.86	0.06	256,20	AGATGAGGATGAAGCCGGTC	60.01	55	0	0	0	4.79	0.01	240	6.5	13.43	0.07	ENSGALT00000040931	350	5.00E-156	549	1	347	982	633	25	25979	41146	25979	38849
contig02593	599	2592	183	AT	437	455	437	144	9	3	M13R	RIGHT	GGAAACAGCTATGACCA	143,20	TGTAAGCTCAGGGAGGGTTC	59.5	55	0	0	0	3.62	0.51	491,20	GGAAACAGCTATGACCATGAATGCGTGTGATCTGCAG	59.66	50	4.24	4.69	0	4.41	0.34	368	0	0	0.84	ENSGALT00000006532	605	0	791	1	599	1527	952	4	1454028	1463005	1454028	1463005	1462974
contig02593	599	2592	183	AT	437	455	437	144	9	3	M13R	RIGHT	GGAAACAGCTATGACCA	143,20	TGTAAGCTCAGGGAGGGTTC	59.5	55	0	0	0	3.62	0.51	491,20	GGAAACAGCTATGACCATGAATGCGTGTGATCTGCAG	59.66	50	4.24	4.69	0	4.41	0.34	368	0	0	0.84	ENSGALT00000006532	605	0	791	1	599	1527	952	4	1454028	1463005	1454028	1463005
contig02604	1252	2603	186	AGC	397	409	397	843	4	1	M13R	LEFT	GGAAACAGCTATGACC	295,20	GGAAACAGCTATGACCATTTGTGCCTGCATCGCTTG	60.86	50	0	4.2	0	4.01	0.86	689,20	ACAACCAACTTCAGTGCAGC	60.01	50	0	0	0	5.25	0.01	414	0	0	0.87	ENSGALT00000000026	287	1.00E-102	374	499	778	1528	1248	22	31147	93233	31147	93233
contig02604	1252	2603	186	AGC	397	409	397	843	4	1	M13R	LEFT	GGAAACAGCTATGACC	295,20	GGAAACAGCTATGACCATTTGTGCCTGCATCGCTTG	60.86	50	0	4.2	0	4.01	0.86	689,20	ACAACCAACTTCAGTGCAGC	60.01	50	0	0	0	5.25	0.01	414	0	0	0.87	ENSGALT00000000026	287	1.00E-102	374	499	778	1528	1248	22	31147	93233	31147	93233
contig02604	1252	2603	187	AGC	431	446	431	806	5	0	M13R	RIGHT	GGAAACAGCTATGACCAT	410,20	TCTTCTGCTGGGCCATCATC	60.59	55	0	7.5	0	2.92	0.59	689,20	GGAAACAGCTATGACCATACAACCAACTTCAGTGCAGC	60.01	50	0	0	0	5.25	0.01	299	0	0	0.6	ENSGALT00000000026	287	1.00E-102	374	499	778	1528	1248	22	31147	93233	31147	93233
contig02604	1252	2603	187	AGC	431	446	431	806	5	0	M13R	RIGHT	GGAAACAGCTATGACCAT	410,20	TCTTCTGCTGGGCCATCATC	60.59	55	0	7.5	0	2.92	0.59	689,20	GGAAACAGCTATGACCATACAACCAACTTCAGTGCAGC	60.01	50	0	0	0	5.25	0.01	299	0	0	0.6	ENSGALT00000000026	287	1.00E-102	374	499	778	1528	1248	22	31147	93233	31147	93233
contig02730	346	2729	188	ACT	154	166	154	180	4	1	CAG	LEFT	CAGTCGGGCGTCATCA	22,21	CAGTCGGGCGTCATCATGTGGTCTTTGTACTTAGCCC	58.35	47.62	0	0	0	5.19	2.65	167,20	CTTCAGTTCCCAAGTCTGCG	59.59	55	0	0	0	5.18	0.41	165	0	0	3.06	ENSGALT00000037513	343	1.00E-171	601	1	343	2950	2608	3	54668767	54691901	54671011	54691901
contig02828	481	2827	194	AGG	192	204	192	277	4	0	M13R	RIGHT	GGAAACAGCTATGACCA	62,20	TCTGACGCAACATCCTCCTC	60.22	55	0	0	0	3.71	0.22	446,20	GGAAACAGCTATGACCATTCGCGAACTTGGATTCGAG	59.39	50	0	14.98	0	4.04	0.61	404	0	0	0.83	ENSGALT00000025234	482	0	798	1	481	1443	964	4	85257162	85278444	85257162	85278444	85257162
contig02828	481	2827	194	AGG	192	204	192	277	4	0	M13R	RIGHT	GGAAACAGCTATGACCA	62,20	TCTGACGCAACATCCTCCTC	60.22	55	0	0	0	3.71	0.22	446,20	GGAAACAGCTATGACCATTCGCGAACTTGGATTCGAG	59.39	50	0	14.98	0	4.04	0.61	404	0	0	0.83	ENSGALT00000025234	482	0	798	1	481	1443	964	4	85257162	85278444	85257162	85278444
contig02863	667	2862	196	AGG	488	500	488	167	4	1	M13R	LEFT	GGAAACAGCTATGACCA	305,20	GGAAACAGCTATGACCATCCTTGCACGATTTGACTGC	59.87	50	0	0	0	4.4	0.13	635,20	CACGATCAAGAAAGGCGACC	60.01	55	0	0	0	4.79	0.01	350	0	0	0.14	ENSGALT00000001959	664	0	929	2	644	1632	970	23	2779536	2848706	2779536	2848706	2848676
contig02863	667	2862	196	AGG	488	500	488	167	4	1	M13R	LEFT	GGAAACAGCTATGACCA	305,20	GGAAACAGCTATGACCATCCTTGCACGATTTGACTGC	59.87	50	0	0	0	4.4	0.13	635,20	CACGATCAAGAAAGGCGACC	60.01	55	0	0	0	4.79	0.01	350	0	0	0.14	ENSGALT00000001959	664	0	929	2	644	1632	970	23	2779536	2848706	2779536	2848706
contig02863	667	2862	196	AGG	488	500	488	167	4	1	M13R	LEFT	GGAAACAGCTATGACCA	305,20	GGAAACAGCTATGACCATCCTTGCACGATTTGACTGC	59.87	50	0	0	0	4.4	0.13	635,20	CACGATCAAGAAAGGCGACC	60.01	55	0	0	0	4.79	0.01	350	0	0	0.14	ENSGALT00000001959	664	0	929	2	644	1632	970	23	2779536	2848706	2779536	2848706
contig02863	667	2862	196	AGG	488	500	488	167	4	1	M13R	LEFT	GGAAACAGCTATGACCA	305,20	GGAAACAGCTATGACCATCCTTGCACGATTTGACTGC	59.87	50	0	0	0	4.4	0.13	635,20	CACGATCAAGAAAGGCGACC	60.01	55	0	0	0	4.79	0.01	350	0	0	0.14	ENSGALT00000001959	664	0	929	2	644	1632	970	23	2779536	2848706	2779536	2848706
contig02919	489	2918	202	AGG	362	374	362	115	4	1	M13R	LEFT	GGAAACAGCTATGAC	216,20	GGAAACAGCTATGACCATTCCCTGCCACACTGATG	59.65	55	0	0	0	3.07	0.35	381,19	CAGCGGATCCCAATGCAAC	60.31	57.9	0	7.33	0	4.17	1.31	184	0	0	1.65	ENSGALT00000030073	259	4.00E-123	440	1	259	260	2	1	186318626	186373936	186318626	186373936	186318626
contig02919	489	2918	202	AGG	362	374	362	115	4	1	M13R	LEFT	GGAAACAGCTATGAC	216,20	GGAAACAGCTATGACCATTCCCTGCCACACTGATG	59.65	55	0	0	0	3.07	0.35	381,19	CAGCGGATCCCAATGCAAC	60.31	57.9	0	7.33	0	4.17	1.31	184	0	0	1.65	ENSGALT00000030073	259	4.00E-123	440	1	259	260	2	1	186318626	186373936	186318626	186373936
contig02982	553	2981	203	ACC	254	269	254	284	5	3	M13R	LEFT	GGAAACAGCTATGACCAT	109,21	GGAAACAGCTATGACCATGCTATTATCTTCAGTGGCCGC	59.95	52.38	5.29	5.29	0	6.53	1.05	441,20	GAATCTGGGCAGCTCATTGG	59.72	55	0	0	0	3.16	0.28	352	0	0	1.33	ENSGALT00000003859	558	0	822	2	553	1906	1352	19	4851113	4857341	4851113	4857341	4851113
contig02982	553	2981	203	ACC	254	269	254	284	5	3	M13R	LEFT	GGAAACAGCTATGACCAT	109,21	GGAAACAGCTATGACCATGCTATTATCTTCAGTGGCCGC	59.95	52.38	5.29	5.29	0	6.53	1.05	441,20	GAATCTGGGCAGCTCATTGG	59.72	55	0	0	0	3.16	0.28	352	0	0	1.33	ENSGALT00000003859	558	0	822	2	553	1906	1352	19	4851113	4857341	4851113	4857341
contig03103	806	3102	206	ATC	306	318	306	488	4	2	M13R	LEFT	GGAAACAGCTATGACCA	164,21	GGAAACAGCTATGACCATCCTTGCTTTCTTCAGAGTGC	59.26	47.62	0	0	0	4.4	1.74	528,20	ATGGGCTGGCAGGAAGATAG	60.01	55	0	14.71	0	2.08	0	384	0.57	0.57	1.74	ENSGALT00000023747	832	0	1096	1	806	2142	1312	Z	16876559	16914709	16876559	16914709	16876559
contig03103	806	3102	206	ATC	306	318	306	488	4	2	M13R	LEFT	GGAAACAGCTATGACCA	164,21	GGAAACAGCTATGACCATCCTTGCTTTCTTCAGAGTGC	59.26	47.62	0	0	0	4.4	1.74	528,20	ATGGGCTGGCAGGAAGATAG	60.01	55	0	14.71	0	2.08	0	384	0.57	0.57	1.74	ENSGALT00000023747	832	0	1096	1	806	2142	1312	Z	16876559	16914709	16876559	16914709	16877577
contig03103	806	3102	206	ATC	306	318	306	488	4	2	M13R	LEFT	GGAAACAGCTATGACCA	164,21	GGAAACAGCTATGACCATCCTTGCTTTCTTCAGAGTGC	59.26	47.62	0	0	0	4.4	1.74	528,20	ATGGGCTGGCAGGAAGATAG	60.01	55	0	14.71	0	2.08	0	384	0.57	0.57	1.74	ENSGALT00000023747	832	0	1096	1	806	2142	1312	Z	16876559	16914709	16876559	16914709	16894539
contig03103	806	3102	206	ATC	306	318	306	488	4	2	M13R	LEFT	GGAAACAGCTATGACCA	164,21	GGAAACAGCTATGACCATCCTTGCTTTCTTCAGAGTGC	59.26	47.62	0	0	0	4.4	1.74	528,20	ATGGGCTGGCAGGAAGATAG	60.01	55	0	14.71	0	2.08	0	384	0.57	0.57	1.74	ENSGALT00000023747	832	0	1096	1	806	2142	1312	Z	16876559	16914709	16876559	16914709
contig03107	697	3106	207	AG	174	186	174	511	6	0	M13R	LEFT	GGAAACAGCTATGACCAT	25,20	GGAAACAGCTATGACCATGGGAGAAAGAACCGGAAAGC	59.58	55	0	0	0	3.51	0.42	414,20	GTCAGCTCGCATCCATTCAC	60.08	55	0	0	0	3.18	0.08	409	0	0	0.5	ENSGALT00000022715	702	0	1192	1	697	2147	1448	25	149886	159326	149886	159326
contig03134	1010	3133	209	AGC	779	791	779	219	4	3	CAG	RIGHT	CAGTCGGGCGTCATC	617,20	TGGAGATCACTTGGTAGGCG	59.94	55	0	0	0	5.52	0.06	900,20	CAGTCGGGCGTCATCAAGGAGACAAAGGCGAATCG	59.02	50	0	0	0	3.34	0.98	303	0	0	1.04	ENSGALT00000007608	415	4.00E-161	568	602	1010	638	229	21	6268968	6276623	6268968	6276623	6276513
contig03134	1010	3133	209	AGC	779	791	779	219	4	3	CAG	RIGHT	CAGTCGGGCGTCATC	617,20	TGGAGATCACTTGGTAGGCG	59.94	55	0	0	0	5.52	0.06	900,20	CAGTCGGGCGTCATCAAGGAGACAAAGGCGAATCG	59.02	50	0	0	0	3.34	0.98	303	0	0	1.04	ENSGALT00000007608	415	4.00E-161	568	602	1010	638	229	21	6268968	6276623	6268968	6276623	6275826
contig03308	367	3307	213	AGC	197	209	197	158	4	1	M13R	LEFT	GGAAACAGCTATGACCAT	126,20	GGAAACAGCTATGACCATGGGCAGAGGAAAGGAAGGAG	60.51	60	0	0	0	3.69	0.51	347,20	GGCTGAGAAGTTCCTGGAGG	60.51	60	0	0	0	4.3	0.51	241	0	0	1.02	ENSGALT00000008347	371	8.00E-144	508	1	367	913	544	5	357534	359955	357534	359955	357534
contig03308	367	3307	213	AGC	197	209	197	158	4	1	M13R	LEFT	GGAAACAGCTATGACCAT	126,20	GGAAACAGCTATGACCATGGGCAGAGGAAAGGAAGGAG	60.51	60	0	0	0	3.69	0.51	347,20	GGCTGAGAAGTTCCTGGAGG	60.51	60	0	0	0	4.3	0.51	241	0	0	1.02	ENSGALT00000008347	371	8.00E-144	508	1	367	913	544	5	357534	359955	357534	359955
contig03398	1006	3397	217	CCG	963	975	963	31	4	2	CAG	RIGHT	CAGTCGGGCGTCATCA	741,20	CGGTTGTTGATGGAAGCCTC	59.94	55	0	0	0	4.7	0.06	985,20	CAGTCGGGCGTCATCAGGTTCTAGCAGTTTCCACGG	59.31	55	0	0	0	4.94	0.69	264	0	0	0.75	ENSGALT00000017033	1007	0	1736	1	1006	1027	21	5	41649854	41655456	41649854	41655456	41649854
contig03398	1006	3397	217	CCG	963	975	963	31	4	2	CAG	RIGHT	CAGTCGGGCGTCATCA	741,20	CGGTTGTTGATGGAAGCCTC	59.94	55	0	0	0	4.7	0.06	985,20	CAGTCGGGCGTCATCAGGTTCTAGCAGTTTCCACGG	59.31	55	0	0	0	4.94	0.69	264	0	0	0.75	ENSGALT00000017033	1007	0	1736	1	1006	1027	21	5	41649854	41655456	41649854	41655456
contig03408	983	3407	218	ACC	369	381	369	602	4	0	M13R	RIGHT	GGAAACAGCTATGACCAT	161,20	GAAGGGCTCCACGTAATTGC	60.01	55	0	0	0	3.56	0.01	447,20	GGAAACAGCTATGACCATGACTTCAGCCTTCCAGTCCC	60.8	60	0	0	0	4.46	0.8	306	0	0	0.81	ENSGALT00000001966	864	0	1140	154	981	1142	281	27	3383827	3388314	3383827	3388314
contig03408	983	3407	218	ACC	369	381	369	602	4	0	M13R	RIGHT	GGAAACAGCTATGACCAT	161,20	GAAGGGCTCCACGTAATTGC	60.01	55	0	0	0	3.56	0.01	447,20	GGAAACAGCTATGACCATGACTTCAGCCTTCCAGTCCC	60.8	60	0	0	0	4.46	0.8	306	0	0	0.81	ENSGALT00000001966	864	0	1140	154	981	1142	281	27	3383827	3388314	3383827	3388314
contig03534	599	3533	224	AAAAT	257	277	257	322	4	1	M13R	LEFT	GGAAACAGCTATGACC	231,20	GGAAACAGCTATGACCATGCTTCCAGAACTGCAGTC	58.94	50	4.18	9.65	0	3.51	1.06	373,20	AGCAAGCCAGTGTTATGCTG	59.58	50	0	2.48	0	4.41	0.42	162	0	0	1.48	ENSGALT00000037791	339	7.00E-112	403	258	594	1598	1272	1	53569060	53579617	53569060	53579617	53579438
contig03534	599	3533	224	AAAAT	257	277	257	322	4	1	M13R	LEFT	GGAAACAGCTATGACC	231,20	GGAAACAGCTATGACCATGCTTCCAGAACTGCAGTC	58.94	50	4.18	9.65	0	3.51	1.06	373,20	AGCAAGCCAGTGTTATGCTG	59.58	50	0	2.48	0	4.41	0.42	162	0	0	1.48	ENSGALT00000037791	339	7.00E-112	403	258	594	1598	1272	1	53569060	53579617	53569060	53579617
contig03545	441	3544	226	AC	87	101	87	340	7	0	M13R	LEFT	GGAAACAGCTATGACCA	64,20	GGAAACAGCTATGACCATGACAGCCTGGGAAGTATGC	60.51	55	0	0	0	3.14	0.51	295,20	CACCAGTGGCTCTTTGATGC	60.22	55	0	0	0	3.91	0.22	251	0	0	0.74	ENSGALT00000019389	450	2.00E-150	531	1	438	2173	1737	2	43107316	43113966	43107316	43113966	43113771
contig03545	441	3544	226	AC	87	101	87	340	7	0	M13R	LEFT	GGAAACAGCTATGACCA	64,20	GGAAACAGCTATGACCATGACAGCCTGGGAAGTATGC	60.51	55	0	0	0	3.14	0.51	295,20	CACCAGTGGCTCTTTGATGC	60.22	55	0	0	0	3.91	0.22	251	0	0	0.74	ENSGALT00000019389	450	2.00E-150	531	1	438	2173	1737	2	43107316	43113966	43107316	43113966
contig03656	655	3655	230	ATC	462	474	462	181	4	0	CAG	LEFT	CAGTCGGGCGTCATC	196,20	CAGTCGGGCGTCATCAGCTTTCGTTGTGGACTTGC	60.08	50	0	0	0	4.01	0.08	490,20	CCTCCAGGTCCAGTCAAATC	58.35	55	0	0	0	2.17	1.65	314	0	0	1.73	ENSGALT00000022900	656	0	990	1	655	1910	1260	6	18864376	18895087	18864438	18895087	18895057
contig03656	655	3655	230	ATC	462	474	462	181	4	0	CAG	LEFT	CAGTCGGGCGTCATC	196,20	CAGTCGGGCGTCATCAGCTTTCGTTGTGGACTTGC	60.08	50	0	0	0	4.01	0.08	490,20	CCTCCAGGTCCAGTCAAATC	58.35	55	0	0	0	2.17	1.65	314	0	0	1.73	ENSGALT00000022900	656	0	990	1	655	1910	1260	6	18864376	18895087	18864438	18895087	18894867
contig03656	655	3655	230	ATC	462	474	462	181	4	0	CAG	LEFT	CAGTCGGGCGTCATC	196,20	CAGTCGGGCGTCATCAGCTTTCGTTGTGGACTTGC	60.08	50	0	0	0	4.01	0.08	490,20	CCTCCAGGTCCAGTCAAATC	58.35	55	0	0	0	2.17	1.65	314	0	0	1.73	ENSGALT00000022900	656	0	990	1	655	1910	1260	6	18864376	18895087	18864438	18895087	18894601
contig03656	655	3655	230	ATC	462	474	462	181	4	0	CAG	LEFT	CAGTCGGGCGTCATC	196,20	CAGTCGGGCGTCATCAGCTTTCGTTGTGGACTTGC	60.08	50	0	0	0	4.01	0.08	490,20	CCTCCAGGTCCAGTCAAATC	58.35	55	0	0	0	2.17	1.65	314	0	0	1.73	ENSGALT00000022900	656	0	990	1	655	1910	1260	6	18864376	18895087	18864438	18895087	18893157
contig03656	655	3655	230	ATC	462	474	462	181	4	0	CAG	LEFT	CAGTCGGGCGTCATC	196,20	CAGTCGGGCGTCATCAGCTTTCGTTGTGGACTTGC	60.08	50	0	0	0	4.01	0.08	490,20	CCTCCAGGTCCAGTCAAATC	58.35	55	0	0	0	2.17	1.65	314	0	0	1.73	ENSGALT00000022900	656	0	990	1	655	1910	1260	6	18864376	18895087	18864438	18895087	18892630
contig03656	655	3655	230	ATC	462	474	462	181	4	0	CAG	LEFT	CAGTCGGGCGTCATC	196,20	CAGTCGGGCGTCATCAGCTTTCGTTGTGGACTTGC	60.08	50	0	0	0	4.01	0.08	490,20	CCTCCAGGTCCAGTCAAATC	58.35	55	0	0	0	2.17	1.65	314	0	0	1.73	ENSGALT00000022900	656	0	990	1	655	1910	1260	6	18864376	18895087	18864438	18895087	18891883
contig03656	655	3655	230	ATC	462	474	462	181	4	0	CAG	LEFT	CAGTCGGGCGTCATC	196,20	CAGTCGGGCGTCATCAGCTTTCGTTGTGGACTTGC	60.08	50	0	0	0	4.01	0.08	490,20	CCTCCAGGTCCAGTCAAATC	58.35	55	0	0	0	2.17	1.65	314	0	0	1.73	ENSGALT00000022900	656	0	990	1	655	1910	1260	6	18864376	18895087	18864438	18895087	18891426
contig03656	655	3655	230	ATC	462	474	462	181	4	0	CAG	LEFT	CAGTCGGGCGTCATC	196,20	CAGTCGGGCGTCATCAGCTTTCGTTGTGGACTTGC	60.08	50	0	0	0	4.01	0.08	490,20	CCTCCAGGTCCAGTCAAATC	58.35	55	0	0	0	2.17	1.65	314	0	0	1.73	ENSGALT00000022900	656	0	990	1	655	1910	1260	6	18864376	18895087	18864438	18895087	18890586
contig03656	655	3655	230	ATC	462	474	462	181	4	0	CAG	LEFT	CAGTCGGGCGTCATC	196,20	CAGTCGGGCGTCATCAGCTTTCGTTGTGGACTTGC	60.08	50	0	0	0	4.01	0.08	490,20	CCTCCAGGTCCAGTCAAATC	58.35	55	0	0	0	2.17	1.65	314	0	0	1.73	ENSGALT00000022900	656	0	990	1	655	1910	1260	6	18864376	18895087	18864438	18895087	18889653
contig03656	655	3655	230	ATC	462	474	462	181	4	0	CAG	LEFT	CAGTCGGGCGTCATC	196,20	CAGTCGGGCGTCATCAGCTTTCGTTGTGGACTTGC	60.08	50	0	0	0	4.01	0.08	490,20	CCTCCAGGTCCAGTCAAATC	58.35	55	0	0	0	2.17	1.65	314	0	0	1.73	ENSGALT00000022900	656	0	990	1	655	1910	1260	6	18864376	18895087	18864438	18895087	18889217
contig03656	655	3655	230	ATC	462	474	462	181	4	0	CAG	LEFT	CAGTCGGGCGTCATC	196,20	CAGTCGGGCGTCATCAGCTTTCGTTGTGGACTTGC	60.08	50	0	0	0	4.01	0.08	490,20	CCTCCAGGTCCAGTCAAATC	58.35	55	0	0	0	2.17	1.65	314	0	0	1.73	ENSGALT00000022900	656	0	990	1	655	1910	1260	6	18864376	18895087	18864438	18895087	18887935
contig03656	655	3655	230	ATC	462	474	462	181	4	0	CAG	LEFT	CAGTCGGGCGTCATC	196,20	CAGTCGGGCGTCATCAGCTTTCGTTGTGGACTTGC	60.08	50	0	0	0	4.01	0.08	490,20	CCTCCAGGTCCAGTCAAATC	58.35	55	0	0	0	2.17	1.65	314	0	0	1.73	ENSGALT00000022900	656	0	990	1	655	1910	1260	6	18864376	18895087	18864438	18895087	18887456
contig03656	655	3655	230	ATC	462	474	462	181	4	0	CAG	LEFT	CAGTCGGGCGTCATC	196,20	CAGTCGGGCGTCATCAGCTTTCGTTGTGGACTTGC	60.08	50	0	0	0	4.01	0.08	490,20	CCTCCAGGTCCAGTCAAATC	58.35	55	0	0	0	2.17	1.65	314	0	0	1.73	ENSGALT00000022900	656	0	990	1	655	1910	1260	6	18864376	18895087	18864438	18895087	18885333
contig03656	655	3655	230	ATC	462	474	462	181	4	0	CAG	LEFT	CAGTCGGGCGTCATC	196,20	CAGTCGGGCGTCATCAGCTTTCGTTGTGGACTTGC	60.08	50	0	0	0	4.01	0.08	490,20	CCTCCAGGTCCAGTCAAATC	58.35	55	0	0	0	2.17	1.65	314	0	0	1.73	ENSGALT00000022900	656	0	990	1	655	1910	1260	6	18864376	18895087	18864438	18895087	18884489
contig03656	655	3655	230	ATC	462	474	462	181	4	0	CAG	LEFT	CAGTCGGGCGTCATC	196,20	CAGTCGGGCGTCATCAGCTTTCGTTGTGGACTTGC	60.08	50	0	0	0	4.01	0.08	490,20	CCTCCAGGTCCAGTCAAATC	58.35	55	0	0	0	2.17	1.65	314	0	0	1.73	ENSGALT00000022900	656	0	990	1	655	1910	1260	6	18864376	18895087	18864438	18895087	18883778
contig03656	655	3655	231	ATC	537	555	537	100	6	0	M13R	RIGHT	GGAAACAGCTATGACCAT	196,20	AGCTTTCGTTGTGGACTTGC	60.08	50	0	0	0	4.01	0.08	601,21	GGAAACAGCTATGACCATACAAGAAACCTAGCAGCACAG	59.26	47.62	0	0	0	3.66	1.74	426	5.45	1.95	1.82	ENSGALT00000022900	656	0	990	1	655	1910	1260	6	18864376	18895087	18864438	18895087	18895057
contig03656	655	3655	231	ATC	537	555	537	100	6	0	M13R	RIGHT	GGAAACAGCTATGACCAT	196,20	AGCTTTCGTTGTGGACTTGC	60.08	50	0	0	0	4.01	0.08	601,21	GGAAACAGCTATGACCATACAAGAAACCTAGCAGCACAG	59.26	47.62	0	0	0	3.66	1.74	426	5.45	1.95	1.82	ENSGALT00000022900	656	0	990	1	655	1910	1260	6	18864376	18895087	18864438	18895087	18894867
contig03656	655	3655	231	ATC	537	555	537	100	6	0	M13R	RIGHT	GGAAACAGCTATGACCAT	196,20	AGCTTTCGTTGTGGACTTGC	60.08	50	0	0	0	4.01	0.08	601,21	GGAAACAGCTATGACCATACAAGAAACCTAGCAGCACAG	59.26	47.62	0	0	0	3.66	1.74	426	5.45	1.95	1.82	ENSGALT00000022900	656	0	990	1	655	1910	1260	6	18864376	18895087	18864438	18895087	18894601
contig03656	655	3655	231	ATC	537	555	537	100	6	0	M13R	RIGHT	GGAAACAGCTATGACCAT	196,20	AGCTTTCGTTGTGGACTTGC	60.08	50	0	0	0	4.01	0.08	601,21	GGAAACAGCTATGACCATACAAGAAACCTAGCAGCACAG	59.26	47.62	0	0	0	3.66	1.74	426	5.45	1.95	1.82	ENSGALT00000022900	656	0	990	1	655	1910	1260	6	18864376	18895087	18864438	18895087	18893157
contig03656	655	3655	231	ATC	537	555	537	100	6	0	M13R	RIGHT	GGAAACAGCTATGACCAT	196,20	AGCTTTCGTTGTGGACTTGC	60.08	50	0	0	0	4.01	0.08	601,21	GGAAACAGCTATGACCATACAAGAAACCTAGCAGCACAG	59.26	47.62	0	0	0	3.66	1.74	426	5.45	1.95	1.82	ENSGALT00000022900	656	0	990	1	655	1910	1260	6	18864376	18895087	18864438	18895087	18892630
contig03656	655	3655	231	ATC	537	555	537	100	6	0	M13R	RIGHT	GGAAACAGCTATGACCAT	196,20	AGCTTTCGTTGTGGACTTGC	60.08	50	0	0	0	4.01	0.08	601,21	GGAAACAGCTATGACCATACAAGAAACCTAGCAGCACAG	59.26	47.62	0	0	0	3.66	1.74	426	5.45	1.95	1.82	ENSGALT00000022900	656	0	990	1	655	1910	1260	6	18864376	18895087	18864438	18895087	18891883
contig03656	655	3655	231	ATC	537	555	537	100	6	0	M13R	RIGHT	GGAAACAGCTATGACCAT	196,20	AGCTTTCGTTGTGGACTTGC	60.08	50	0	0	0	4.01	0.08	601,21	GGAAACAGCTATGACCATACAAGAAACCTAGCAGCACAG	59.26	47.62	0	0	0	3.66	1.74	426	5.45	1.95	1.82	ENSGALT00000022900	656	0	990	1	655	1910	1260	6	18864376	18895087	18864438	18895087	18891426
contig03656	655	3655	231	ATC	537	555	537	100	6	0	M13R	RIGHT	GGAAACAGCTATGACCAT	196,20	AGCTTTCGTTGTGGACTTGC	60.08	50	0	0	0	4.01	0.08	601,21	GGAAACAGCTATGACCATACAAGAAACCTAGCAGCACAG	59.26	47.62	0	0	0	3.66	1.74	426	5.45	1.95	1.82	ENSGALT00000022900	656	0	990	1	655	1910	1260	6	18864376	18895087	18864438	18895087	18890586
contig03656	655	3655	231	ATC	537	555	537	100	6	0	M13R	RIGHT	GGAAACAGCTATGACCAT	196,20	AGCTTTCGTTGTGGACTTGC	60.08	50	0	0	0	4.01	0.08	601,21	GGAAACAGCTATGACCATACAAGAAACCTAGCAGCACAG	59.26	47.62	0	0	0	3.66	1.74	426	5.45	1.95	1.82	ENSGALT00000022900	656	0	990	1	655	1910	1260	6	18864376	18895087	18864438	18895087	18889653
contig03656	655	3655	231	ATC	537	555	537	100	6	0	M13R	RIGHT	GGAAACAGCTATGACCAT	196,20	AGCTTTCGTTGTGGACTTGC	60.08	50	0	0	0	4.01	0.08	601,21	GGAAACAGCTATGACCATACAAGAAACCTAGCAGCACAG	59.26	47.62	0	0	0	3.66	1.74	426	5.45	1.95	1.82	ENSGALT00000022900	656	0	990	1	655	1910	1260	6	18864376	18895087	18864438	18895087	18889217
contig03656	655	3655	231	ATC	537	555	537	100	6	0	M13R	RIGHT	GGAAACAGCTATGACCAT	196,20	AGCTTTCGTTGTGGACTTGC	60.08	50	0	0	0	4.01	0.08	601,21	GGAAACAGCTATGACCATACAAGAAACCTAGCAGCACAG	59.26	47.62	0	0	0	3.66	1.74	426	5.45	1.95	1.82	ENSGALT00000022900	656	0	990	1	655	1910	1260	6	18864376	18895087	18864438	18895087	18887935
contig03656	655	3655	231	ATC	537	555	537	100	6	0	M13R	RIGHT	GGAAACAGCTATGACCAT	196,20	AGCTTTCGTTGTGGACTTGC	60.08	50	0	0	0	4.01	0.08	601,21	GGAAACAGCTATGACCATACAAGAAACCTAGCAGCACAG	59.26	47.62	0	0	0	3.66	1.74	426	5.45	1.95	1.82	ENSGALT00000022900	656	0	990	1	655	1910	1260	6	18864376	18895087	18864438	18895087	18887456
contig03656	655	3655	231	ATC	537	555	537	100	6	0	M13R	RIGHT	GGAAACAGCTATGACCAT	196,20	AGCTTTCGTTGTGGACTTGC	60.08	50	0	0	0	4.01	0.08	601,21	GGAAACAGCTATGACCATACAAGAAACCTAGCAGCACAG	59.26	47.62	0	0	0	3.66	1.74	426	5.45	1.95	1.82	ENSGALT00000022900	656	0	990	1	655	1910	1260	6	18864376	18895087	18864438	18895087	18885333
contig03656	655	3655	231	ATC	537	555	537	100	6	0	M13R	RIGHT	GGAAACAGCTATGACCAT	196,20	AGCTTTCGTTGTGGACTTGC	60.08	50	0	0	0	4.01	0.08	601,21	GGAAACAGCTATGACCATACAAGAAACCTAGCAGCACAG	59.26	47.62	0	0	0	3.66	1.74	426	5.45	1.95	1.82	ENSGALT00000022900	656	0	990	1	655	1910	1260	6	18864376	18895087	18864438	18895087	18884489
contig03656	655	3655	231	ATC	537	555	537	100	6	0	M13R	RIGHT	GGAAACAGCTATGACCAT	196,20	AGCTTTCGTTGTGGACTTGC	60.08	50	0	0	0	4.01	0.08	601,21	GGAAACAGCTATGACCATACAAGAAACCTAGCAGCACAG	59.26	47.62	0	0	0	3.66	1.74	426	5.45	1.95	1.82	ENSGALT00000022900	656	0	990	1	655	1910	1260	6	18864376	18895087	18864438	18895087	18883778
contig03668	435	3667	232	AAG	327	339	327	96	4	1	M13R	LEFT	GGAAACAGCTATGACCA	206,20	GGAAACAGCTATGACCATGTCCTTCCTCATCGCTCAC	60.22	55	0	0	0	3.51	0.22	347,20	GTTGATGGAGCAGGAGACAC	59.02	55	0	0	0	3.67	0.98	161	0	1.79	1.21	ENSGALT00000037655	435	0	763	1	435	1191	758	5	43260886	43280625	43264821	43280625
contig03730	480	3729	233	ACC	401	413	401	67	4	2	M13R	LEFT	GGAAACAGCTATGACCAT	121,20	GGAAACAGCTATGACCATACATCCACTCCAGTCGTCAG	59.87	55	0	0	0	3.51	0.13	440,19	GGGTTCAGCTTGTGGAGGG	61.06	63.16	0	0	0	4.3	2.06	338	0	0	2.2	ENSGALT00000000735	472	2.00E-136	484	23	469	1375	914	26	1382526	1388418	1382526	1388418	1382526
contig03730	480	3729	233	ACC	401	413	401	67	4	2	M13R	LEFT	GGAAACAGCTATGACCAT	121,20	GGAAACAGCTATGACCATACATCCACTCCAGTCGTCAG	59.87	55	0	0	0	3.51	0.13	440,19	GGGTTCAGCTTGTGGAGGG	61.06	63.16	0	0	0	4.3	2.06	338	0	0	2.2	ENSGALT00000000735	472	2.00E-136	484	23	469	1375	914	26	1382526	1388418	1382526	1388418	1383340
contig03730	480	3729	233	ACC	401	413	401	67	4	2	M13R	LEFT	GGAAACAGCTATGACCAT	121,20	GGAAACAGCTATGACCATACATCCACTCCAGTCGTCAG	59.87	55	0	0	0	3.51	0.13	440,19	GGGTTCAGCTTGTGGAGGG	61.06	63.16	0	0	0	4.3	2.06	338	0	0	2.2	ENSGALT00000000735	472	2.00E-136	484	23	469	1375	914	26	1382526	1388418	1382526	1388418
contig03736	755	3735	234	ACCGC	671	691	671	64	4	3	M13R	LEFT	GGAAACAGCTATGACCA	627,20	GGAAACAGCTATGACCATTGAACTCCGCCGTTTGTTC	60.08	50	0	0	0	3.18	0.08	733,18	CGGTCAAAGCTCCGTCCC	61.17	66.67	0	0	0	4.46	3.17	124	0	0	3.25	ENSGALT00000040418	362	5.00E-069	261	238	589	562	212	27	2744009	2749167	2744030	2749167
contig03736	755	3735	234	ACCGC	671	691	671	64	4	3	M13R	LEFT	GGAAACAGCTATGACCA	627,20	GGAAACAGCTATGACCATTGAACTCCGCCGTTTGTTC	60.08	50	0	0	0	3.18	0.08	733,18	CGGTCAAAGCTCCGTCCC	61.17	66.67	0	0	0	4.46	3.17	124	0	0	3.25	ENSGALT00000040418	362	5.00E-069	261	238	589	562	212	27	2744009	2749167	2744030	2749167	2744030
contig03736	755	3735	234	ACCGC	671	691	671	64	4	3	M13R	LEFT	GGAAACAGCTATGACCA	627,20	GGAAACAGCTATGACCATTGAACTCCGCCGTTTGTTC	60.08	50	0	0	0	3.18	0.08	733,18	CGGTCAAAGCTCCGTCCC	61.17	66.67	0	0	0	4.46	3.17	124	0	0	3.25	ENSGALT00000040418	362	5.00E-069	261	238	589	562	212	27	2744009	2749167	2744030	2749167
contig03780	1209	3779	237	ATC	956	968	956	241	4	2	CAG	RIGHT	CAGTCGGGCGTCATC	900,20	TCACTGTCAGAGAGGATGGC	59.57	55	0	0	0	4.4	0.43	1019,20	CAGTCGGGCGTCATCAAGCGAGGGAAGGATCTCAG	59.65	55	0	0	0	3.35	0.35	139	0	0	0.78	ENSGALT00000002785	1213	0	1897	2	1208	2024	817	9	2241037	2258630	2241037	2258630	2258547
contig03780	1209	3779	237	ATC	956	968	956	241	4	2	CAG	RIGHT	CAGTCGGGCGTCATC	900,20	TCACTGTCAGAGAGGATGGC	59.57	55	0	0	0	4.4	0.43	1019,20	CAGTCGGGCGTCATCAAGCGAGGGAAGGATCTCAG	59.65	55	0	0	0	3.35	0.35	139	0	0	0.78	ENSGALT00000002785	1213	0	1897	2	1208	2024	817	9	2241037	2258630	2241037	2258630
contig03839	348	3838	239	ATC	220	232	220	116	4	3	M13R	RIGHT	GGAAACAGCTATGACCA	157,20	ACGCTAACTCCAGGTCAGAC	59.87	55	0	0	0	3.51	0.13	240,20	GGAAACAGCTATGACCATTCCCTTTCTGATGGCGAGG	60.51	55	0	0	0	4.63	0.51	103	0	0	0.65	ENSGALT00000038643	348	8.00E-164	575	1	348	2350	2004	6	33942042	33967877	33942042	33967877
contig03847	477	3846	242	AGC	69	81	69	396	4	2	M13R	RIGHT	GGAAACAGCTATGACCAT	38,20	GTGGTTCTGTGTAGGAAGCG	59.31	55	0	0	0	4.68	0.69	321,20	GGAAACAGCTATGACCATCCCAGAGAACGTTGAATGCC	59.94	55	0	0	0	4.4	0.06	303	0	0	0.75	ENSGALT00000027679	474	0	739	4	477	2686	2217	1	183118952	183153681	183118952	183153681	183153381
contig03847	477	3846	242	AGC	69	81	69	396	4	2	M13R	RIGHT	GGAAACAGCTATGACCAT	38,20	GTGGTTCTGTGTAGGAAGCG	59.31	55	0	0	0	4.68	0.69	321,20	GGAAACAGCTATGACCATCCCAGAGAACGTTGAATGCC	59.94	55	0	0	0	4.4	0.06	303	0	0	0.75	ENSGALT00000027679	474	0	739	4	477	2686	2217	1	183118952	183153681	183118952	183153681
contig03908	1138	3907	244	AT	498	512	498	626	7	0	CAG	LEFT	CAGTCGGGCGTCAT	296,22	CAGTCGGGCGTCATCAGGAAATCAAAGGTAGCACAC	58.33	45.46	0	0	0	3.82	3.67	642,21	AGACTCCTTTCTTCCTGACCC	59.52	52.38	0	0	0	4.46	1.48	367	12.19	15.67	5.16	ENSGALT00000008364	456	0	636	678	1132	1720	1272	2	990577	1008646	990577	1008646	990577
contig03908	1138	3907	244	AT	498	512	498	626	7	0	CAG	LEFT	CAGTCGGGCGTCAT	296,22	CAGTCGGGCGTCATCAGGAAATCAAAGGTAGCACAC	58.33	45.46	0	0	0	3.82	3.67	642,21	AGACTCCTTTCTTCCTGACCC	59.52	52.38	0	0	0	4.46	1.48	367	12.19	15.67	5.16	ENSGALT00000008364	456	0	636	678	1132	1720	1272	2	990577	1008646	990577	1008646
contig03914	447	3913	246	AGG	101	113	101	334	4	0	M13R	LEFT	GGAAACAGCTATGACC	25,20	GGAAACAGCTATGACCATGCAGCATCCTCCTCTGTG	60.58	55	0	0	0	3.66	0.58	132,20	TCTGGTTCACGCTCAGACTC	60.15	55	0	0	0	3.36	0.15	127	0	0	0.74	ENSGALT00000034558	449	0	699	1	447	484	37	18	7869231	7886083	7869231	7884164	7869231
contig03914	447	3913	246	AGG	101	113	101	334	4	0	M13R	LEFT	GGAAACAGCTATGACC	25,20	GGAAACAGCTATGACCATGCAGCATCCTCCTCTGTG	60.58	55	0	0	0	3.66	0.58	132,20	TCTGGTTCACGCTCAGACTC	60.15	55	0	0	0	3.36	0.15	127	0	0	0.74	ENSGALT00000034558	449	0	699	1	447	484	37	18	7869231	7886083	7869231	7884164	7870751
contig03914	447	3913	246	AGG	101	113	101	334	4	0	M13R	LEFT	GGAAACAGCTATGACC	25,20	GGAAACAGCTATGACCATGCAGCATCCTCCTCTGTG	60.58	55	0	0	0	3.66	0.58	132,20	TCTGGTTCACGCTCAGACTC	60.15	55	0	0	0	3.36	0.15	127	0	0	0.74	ENSGALT00000034558	449	0	699	1	447	484	37	18	7869231	7886083	7869231	7884164	7872232
contig03914	447	3913	246	AGG	101	113	101	334	4	0	M13R	LEFT	GGAAACAGCTATGACC	25,20	GGAAACAGCTATGACCATGCAGCATCCTCCTCTGTG	60.58	55	0	0	0	3.66	0.58	132,20	TCTGGTTCACGCTCAGACTC	60.15	55	0	0	0	3.36	0.15	127	0	0	0.74	ENSGALT00000034558	449	0	699	1	447	484	37	18	7869231	7886083	7869231	7884164
contig03940	380	3939	249	ATC	188	200	188	180	4	0	M13R	LEFT	GGAAACAGCTATGACCA	111,20	GGAAACAGCTATGACCATTGATCTCATGTTGCCGCTG	59.66	50	0	0	0	5.18	0.34	239,20	GACAGTCCCAGTGTTGCAAC	60.08	55	19	19	0	4.17	0.08	148	5.5	5.5	0.42	ENSGALT00000013178	324	2.00E-164	577	1	324	492	169	6	24765402	24814326	24765402	24814326	24765402
contig03940	380	3939	249	ATC	188	200	188	180	4	0	M13R	LEFT	GGAAACAGCTATGACCA	111,20	GGAAACAGCTATGACCATTGATCTCATGTTGCCGCTG	59.66	50	0	0	0	5.18	0.34	239,20	GACAGTCCCAGTGTTGCAAC	60.08	55	19	19	0	4.17	0.08	148	5.5	5.5	0.42	ENSGALT00000013178	324	2.00E-164	577	1	324	492	169	6	24765402	24814326	24765402	24814326	24779444
contig03948	738	3947	250	ATC	155	167	155	571	4	0	CAG	RIGHT	CAGTCGGGCGTCATC	88,20	CATTTCTCTGGCGGACGTTC	60.01	55	0	0	0	3.95	0.01	518,20	CAGTCGGGCGTCATCAGTCTGAGCATGGGAACGAG	60.22	55	0	0	0	4.18	0.22	450	0	0	0.24	ENSGALT00000002022	733	0	780	1	706	720	1	28	2167743	2174689	2169888	2174689	2169888
contig03948	738	3947	250	ATC	155	167	155	571	4	0	CAG	RIGHT	CAGTCGGGCGTCATC	88,20	CATTTCTCTGGCGGACGTTC	60.01	55	0	0	0	3.95	0.01	518,20	CAGTCGGGCGTCATCAGTCTGAGCATGGGAACGAG	60.22	55	0	0	0	4.18	0.22	450	0	0	0.24	ENSGALT00000002022	733	0	780	1	706	720	1	28	2167743	2174689	2169888	2174689
contig03948	738	3947	250	ATC	155	167	155	571	4	0	CAG	RIGHT	CAGTCGGGCGTCATC	88,20	CATTTCTCTGGCGGACGTTC	60.01	55	0	0	0	3.95	0.01	518,20	CAGTCGGGCGTCATCAGTCTGAGCATGGGAACGAG	60.22	55	0	0	0	4.18	0.22	450	0	0	0.24	ENSGALT00000002022	733	0	780	1	706	720	1	28	2167743	2174689	2169888	2174689
contig03981	387	3980	251	AGC	177	192	177	195	5	2	CAG	LEFT	CAGTCGGGCGTCATCA	114,20	CAGTCGGGCGTCATCAGCACTCTTCACTAGCAGCCC	61.49	60	0	0	0	5.19	1.49	242,20	CAAGCAGGGTCAGAGCATTG	59.94	55	0	0	0	2.82	0.06	148	0	0	1.55	ENSGALT00000021211	397	7.00E-105	379	1	384	2024	1644	1	62663193	62675446	62663193	62675446	62675429
contig03981	387	3980	251	AGC	177	192	177	195	5	2	CAG	LEFT	CAGTCGGGCGTCATCA	114,20	CAGTCGGGCGTCATCAGCACTCTTCACTAGCAGCCC	61.49	60	0	0	0	5.19	1.49	242,20	CAAGCAGGGTCAGAGCATTG	59.94	55	0	0	0	2.82	0.06	148	0	0	1.55	ENSGALT00000021211	397	7.00E-105	379	1	384	2024	1644	1	62663193	62675446	62663193	62675446	62672192
contig03981	387	3980	251	AGC	177	192	177	195	5	2	CAG	LEFT	CAGTCGGGCGTCATCA	114,20	CAGTCGGGCGTCATCAGCACTCTTCACTAGCAGCCC	61.49	60	0	0	0	5.19	1.49	242,20	CAAGCAGGGTCAGAGCATTG	59.94	55	0	0	0	2.82	0.06	148	0	0	1.55	ENSGALT00000021211	397	7.00E-105	379	1	384	2024	1644	1	62663193	62675446	62663193	62675446
contig04016	800	4015	252	ATC	149	164	149	636	5	3	M13R	RIGHT	GGAAACAGCTATGACCA	44,20	CGCTGCAAGTGGATGATCAG	60.08	55	0	0	0	2.9	0.08	300,20	GGAAACAGCTATGACCATCCCAGTTCGACTTCTTGCG	61.07	55	0	0	0	4.85	1.07	276	0.08	0	1.15	ENSGALT00000003918	803	0	1286	4	800	1022	224	15	2807769	2849408	2807769	2849408
contig04023	430	4022	253	AC	77	89	77	341	6	1	M13R	LEFT	GGAAACAGCTATGACCAT	18,20	GGAAACAGCTATGACCATAACCAAACGTGCTACATGGC	60.15	50	0	0.44	0	4.4	0.15	263,20	GGTATTTGAGCGTGCCTGTC	60.01	55	0	0	0	3.51	0.01	265	0	0	0.16	ENSGALT00000010969	442	6.00E-141	499	1	430	1357	926	14	8517375	8526531	8517375	8526531	8526511
contig04023	430	4022	253	AC	77	89	77	341	6	1	M13R	LEFT	GGAAACAGCTATGACCAT	18,20	GGAAACAGCTATGACCATAACCAAACGTGCTACATGGC	60.15	50	0	0.44	0	4.4	0.15	263,20	GGTATTTGAGCGTGCCTGTC	60.01	55	0	0	0	3.51	0.01	265	0	0	0.16	ENSGALT00000010969	442	6.00E-141	499	1	430	1357	926	14	8517375	8526531	8517375	8526531
contig04139	1635	4138	256	AGC	1575	1587	1575	48	4	2	CAG	RIGHT	CAGTCGGGCGTCA	1185,20	TTGCTGTTGGGCCAAAGAAG	60.01	50	8.62	12.03	0	2.85	0.01	1606,20	CAGTCGGGCGTCATCAGCAGCATCTCCCATAGC	60.37	55	0	0	0	2.97	0.37	441	0	6.59	0.38	ENSGALT00000005210	1327	0	2176	318	1635	8329	7004	8	4839095	4938483	4839095	4938465	4938368
contig04139	1635	4138	256	AGC	1575	1587	1575	48	4	2	CAG	RIGHT	CAGTCGGGCGTCA	1185,20	TTGCTGTTGGGCCAAAGAAG	60.01	50	8.62	12.03	0	2.85	0.01	1606,20	CAGTCGGGCGTCATCAGCAGCATCTCCCATAGC	60.37	55	0	0	0	2.97	0.37	441	0	6.59	0.38	ENSGALT00000005210	1327	0	2176	318	1635	8329	7004	8	4839095	4938483	4839095	4938465	4910529
contig04193	610	4192	263	AGC	352	367	352	243	5	0	CAG	LEFT	CAGTCGGGCGTCATCA	295,19	CAGTCGGGCGTCATCATCTGGTTCTGGGCACACTC	60.01	57.9	0	0	0	3.51	1.01	436,20	TACTGGAGGCTTTGGTGGAG	59.79	55	0	0	0	3.86	0.21	161	0	0	1.22	ENSGALT00000040031	615	0	926	1	610	703	89	19	4868198	4871584	4868198	4871584
contig04193	610	4192	263	AGC	352	367	352	243	5	0	CAG	LEFT	CAGTCGGGCGTCATCA	295,19	CAGTCGGGCGTCATCATCTGGTTCTGGGCACACTC	60.01	57.9	0	0	0	3.51	1.01	436,20	TACTGGAGGCTTTGGTGGAG	59.79	55	0	0	0	3.86	0.21	161	0	0	1.22	ENSGALT00000040031	615	0	926	1	610	703	89	19	4868198	4871584	4868198	4871584
contig04235	296	4234	264	AGC	236	248	236	48	4	1	M13R	LEFT	GGAAACAGCTATGACCAT	131,20	GGAAACAGCTATGACCATACGACTCCTTCAGCAGTCAG	60.15	55	0	0	0	3.51	0.15	255,19	GGAACCCGTGGAGAAGCTC	60.83	63.16	0	0	0	4.09	1.83	143	0	0	1.98	ENSGALT00000017964	247	5.00E-110	396	3	249	1436	1190	8	28964468	28986438	28964468	28986438
contig04309	1275	4308	269	AGC	1103	1121	1103	154	6	0	M13R	LEFT	GGAAACAGCTATGACCA	915,20	GGAAACAGCTATGACCATACGCCTGCTCCTGTCATAC	60.01	55	0	0	0	2.39	0.01	1244,20	TTGGTGCAGGTGTGTATTGC	59.8	50	0	0	0	3.56	0.2	349	12.33	26.83	0.21	ENSGALT00000010244	1177	0	1749	1	1162	1301	131	1	3268812	3278836	3268812	3278836	3268812
contig04309	1275	4308	269	AGC	1103	1121	1103	154	6	0	M13R	LEFT	GGAAACAGCTATGACCA	915,20	GGAAACAGCTATGACCATACGCCTGCTCCTGTCATAC	60.01	55	0	0	0	2.39	0.01	1244,20	TTGGTGCAGGTGTGTATTGC	59.8	50	0	0	0	3.56	0.2	349	12.33	26.83	0.21	ENSGALT00000010244	1177	0	1749	1	1162	1301	131	1	3268812	3278836	3268812	3278836	3276339
contig04309	1275	4308	269	AGC	1103	1121	1103	154	6	0	M13R	LEFT	GGAAACAGCTATGACCA	915,20	GGAAACAGCTATGACCATACGCCTGCTCCTGTCATAC	60.01	55	0	0	0	2.39	0.01	1244,20	TTGGTGCAGGTGTGTATTGC	59.8	50	0	0	0	3.56	0.2	349	12.33	26.83	0.21	ENSGALT00000010244	1177	0	1749	1	1162	1301	131	1	3268812	3278836	3268812	3278836
contig04320	441	4319	270	AGC	197	209	197	232	4	0	M13R	LEFT	GGAAACAGCTATGACCA	72,20	GGAAACAGCTATGACCATCGGATTTCATCATGCCGTG	59.45	50	0	1.86	0	4.94	0.55	313,20	CTCCCGTCTGCTGATCTCTG	60.36	60	0	0	0	3.35	0.36	261	0	0	0.92	ENSGALT00000009101	432	2.00E-180	630	22	441	432	2	9	6214075	6217441	6214075	6217441
contig04366	550	4365	273	AAG	437	449	437	101	4	0	CAG	LEFT	CAGTCGGGCGTCA	230,20	CAGTCGGGCGTCATCAGCACAGAACACTTTGGC	59.73	50	0	0	0	4.52	0.27	497,20	CAACTGTGCTGGGATCGTTG	60.22	55	0	0	0	4.1	0.22	287	19.04	28.96	0.5	ENSGALT00000019518	556	0	865	2	550	1741	1186	1	51620377	51639709	51620377	51639709	51620377
contig04366	550	4365	273	AAG	437	449	437	101	4	0	CAG	LEFT	CAGTCGGGCGTCA	230,20	CAGTCGGGCGTCATCAGCACAGAACACTTTGGC	59.73	50	0	0	0	4.52	0.27	497,20	CAACTGTGCTGGGATCGTTG	60.22	55	0	0	0	4.1	0.22	287	19.04	28.96	0.5	ENSGALT00000019518	556	0	865	2	550	1741	1186	1	51620377	51639709	51620377	51639709	51620811
contig04366	550	4365	273	AAG	437	449	437	101	4	0	CAG	LEFT	CAGTCGGGCGTCA	230,20	CAGTCGGGCGTCATCAGCACAGAACACTTTGGC	59.73	50	0	0	0	4.52	0.27	497,20	CAACTGTGCTGGGATCGTTG	60.22	55	0	0	0	4.1	0.22	287	19.04	28.96	0.5	ENSGALT00000019518	556	0	865	2	550	1741	1186	1	51620377	51639709	51620377	51639709	51623226
contig04366	550	4365	273	AAG	437	449	437	101	4	0	CAG	LEFT	CAGTCGGGCGTCA	230,20	CAGTCGGGCGTCATCAGCACAGAACACTTTGGC	59.73	50	0	0	0	4.52	0.27	497,20	CAACTGTGCTGGGATCGTTG	60.22	55	0	0	0	4.1	0.22	287	19.04	28.96	0.5	ENSGALT00000019518	556	0	865	2	550	1741	1186	1	51620377	51639709	51620377	51639709
contig04415	401	4414	275	AGG	86	98	86	303	4	2	M13R	RIGHT	GGAAACAGCTATGACCA	33,21	CTGGCTTCCCTCTGTTGTTTC	59.88	52.38	0	0	0	2.78	1.13	125,20	GGAAACAGCTATGACCATGATTTCTGGCCCAATGTGC	59.86	50	0	0	0	4.57	0.14	112	0	0	1.26	ENSGALT00000039566	399	0	691	1	398	4707	4309	14	13198040	13266202	13198040	13266202
contig04591	468	4590	284	AGG	289	301	289	167	4	0	M13R	RIGHT	GGAAACAGCTATGACCA	245,20	GCCCTTCTATTTGACACGGC	60.01	55	0	0	0	5.68	0.01	434,20	GGAAACAGCTATGACCATCCGCCTAGAGAACAACGAG	59.94	55	0	0	0	4.18	0.06	209	0	0	0.07	ENSGALT00000001414	198	3.00E-099	361	271	468	1673	1476	23	2518746	2524700	2518746	2524700
contig04688	427	4687	291	AGG	101	113	101	314	4	3	CAG	LEFT	CAGTCGGGCGTCAT	12,22	CAGTCGGGCGTCATCAGGAGCTCAAACTTCTTCCAG	59.69	50	0	14.21	0	3.86	2.31	340,20	AGATCTACGTTCTCCCTGCG	59.73	55	0	0	0	5.18	0.27	348	0	0	2.59	ENSGALT00000026309	189	3.00E-094	344	1	189	189	1	2	145392353	145394591	145392353	145394591
contig04792	425	4791	296	AGC	316	328	316	97	4	0	M13R	LEFT	GGAAACAGCTATGACCAT	219,20	GGAAACAGCTATGACCATCCTGATTCCTCCTCACCCTG	59.93	60	0	0	0	4.45	0.07	386,20	ACTGCCATCTCCCTCATCTG	59.64	55	0	0	0	2.9	0.36	187	0	0	0.43	ENSGALT00000015841	431	0	684	1	425	3233	2804	4	29770923	29780013	29770923	29780013
contig04835	461	4834	299	AGG	264	282	264	179	6	0	CAG	RIGHT	CAGTCGGGCGTCATCA	182,20	CTTCGCTTTCTTGGCTGGAG	59.94	55	0	0	0	3.86	0.06	362,20	CAGTCGGGCGTCATCATACTGGGTGAAGTCTCCTGC	59.5	55	0	0	0	4.85	0.5	200	0.39	0.39	0.56	ENSGALT00000008940	464	0	671	1	461	527	76	6	17850374	17860032	17850374	17860032
contig05077	638	5076	311	ACC	129	144	129	494	5	0	CAG	LEFT	CAGTCGGGCGTCATC	2,20	CAGTCGGGCGTCATCAGGTGGTTTCTTTGCATCCG	59.51	50	0	0	0	4.18	0.49	245,20	GCCAACATCCATCAAGACCG	60.01	55	0	0	0	4.79	0.01	263	0	0	0.5	ENSGALT00000007904	260	6.00E-088	324	1	257	2246	1991	2	580888	606226	580888	606226
contig05077	638	5076	311	ACC	129	144	129	494	5	0	CAG	LEFT	CAGTCGGGCGTCATC	2,20	CAGTCGGGCGTCATCAGGTGGTTTCTTTGCATCCG	59.51	50	0	0	0	4.18	0.49	245,20	GCCAACATCCATCAAGACCG	60.01	55	0	0	0	4.79	0.01	263	0	0	0.5	ENSGALT00000007904	260	6.00E-088	324	1	257	2246	1991	2	580888	606226	580888	606226
contig05140	462	5139	313	ATC	197	209	197	253	4	0	M13R	RIGHT	GGAAACAGCTATGACCA	127,20	AGGGACCACTTGAGAACAGG	59.71	55	0	0	0	4	0.29	305,20	GGAAACAGCTATGACCATCACCACCCGCTCTGATATC	59.72	55	0	0	0	1.63	0.28	198	0	0	0.57	ENSGALT00000009656	419	0	656	2	418	420	2	20	9390391	9413312	9390391	9413312
contig05166	812	5165	317	CCG	256	268	256	544	4	0	CAG	LEFT	CAGTCGGGCGTCATC	214,20	CAGTCGGGCGTCATCATCTGGGAACGAAGGAGGTG	59.86	55	0	0	0	4	0.14	429,20	GAACCGAGGAAACGTGAACC	59.87	55	0	0	0	3.62	0.13	235	0	0	0.26	ENSGALT00000022698	813	0	1400	1	812	1031	219	Un_random	35675259	35687917	35675259	35687917
contig05174	481	5173	318	ATC	116	128	116	353	4	3	M13R	RIGHT	GGAAACAGCTATGACCAT	18,21	GGGTGTGTTAGATGCTGGAAC	59.67	52.38	0	0	0	3.62	1.33	280,19	GGAAACAGCTATGACCATGCAAACCTCACCGATCAGC	59.94	57.9	0	0	0	4.26	1.06	281	4.84	3.27	2.39	ENSGALT00000014270	284	5.00E-142	503	1	284	284	1	3	10405073	10541919	10417508	10486813
contig05188	442	5187	319	ATC	126	138	126	304	4	3	CAG	RIGHT	CAGTCGGGCGTCAT	91,20	CCCGTAACTCATTTGGGCAC	59.94	55	0	0	0	5.01	0.06	208,20	CAGTCGGGCGTCATCAGTTTGAGACCAGTGCAGC	60.15	55	0	0	0	5.25	0.15	137	0	0	0.21	ENSGALT00000035246	442	0	723	1	442	491	50	21	282366	286131	282366	286131	286055
contig05188	442	5187	319	ATC	126	138	126	304	4	3	CAG	RIGHT	CAGTCGGGCGTCAT	91,20	CCCGTAACTCATTTGGGCAC	59.94	55	0	0	0	5.01	0.06	208,20	CAGTCGGGCGTCATCAGTTTGAGACCAGTGCAGC	60.15	55	0	0	0	5.25	0.15	137	0	0	0.21	ENSGALT00000035246	442	0	723	1	442	491	50	21	282366	286131	282366	286131
contig05188	442	5187	319	ATC	126	138	126	304	4	3	CAG	RIGHT	CAGTCGGGCGTCAT	91,20	CCCGTAACTCATTTGGGCAC	59.94	55	0	0	0	5.01	0.06	208,20	CAGTCGGGCGTCATCAGTTTGAGACCAGTGCAGC	60.15	55	0	0	0	5.25	0.15	137	0	0	0.21	ENSGALT00000035246	442	0	723	1	442	491	50	21	282366	286131	282366	286131
contig05243	447	5242	325	AAG	286	298	286	149	4	1	CAG	LEFT	CAGTCGGGCGTCATCA	13,20	CAGTCGGGCGTCATCATTTCCGAGCAGCTTTGGTTG	60.08	50	0	9.18	0	3.77	0.08	308,20	ATGAAGGACTATGGCCCAGC	60.3	55	0	0	0	4.85	0.3	315	0	0	0.38	ENSGALT00000014763	315	3.00E-154	544	86	400	315	1	4	17789155	17789967	17789155	17789967
contig05253	975	5252	326	ATC	621	633	621	342	4	0	M13R	RIGHT	GGAAACAGCTATGACCAT	269,21	TGAGCAAGCAAGGGAATTCAC	59.87	47.62	0	0	0	3.18	1.13	672,22	GGAAACAGCTATGACCATCCAGATAACTTTGCTTCATCGG	58.21	45.46	0	0	0	4.18	3.79	425	0	0	4.92	ENSGALT00000016139	978	0	1775	1	975	1809	832	1	37085902	37119291	37085902	37119291	37085902
contig05253	975	5252	326	ATC	621	633	621	342	4	0	M13R	RIGHT	GGAAACAGCTATGACCAT	269,21	TGAGCAAGCAAGGGAATTCAC	59.87	47.62	0	0	0	3.18	1.13	672,22	GGAAACAGCTATGACCATCCAGATAACTTTGCTTCATCGG	58.21	45.46	0	0	0	4.18	3.79	425	0	0	4.92	ENSGALT00000016139	978	0	1775	1	975	1809	832	1	37085902	37119291	37085902	37119291	37104564
contig05253	975	5252	326	ATC	621	633	621	342	4	0	M13R	RIGHT	GGAAACAGCTATGACCAT	269,21	TGAGCAAGCAAGGGAATTCAC	59.87	47.62	0	0	0	3.18	1.13	672,22	GGAAACAGCTATGACCATCCAGATAACTTTGCTTCATCGG	58.21	45.46	0	0	0	4.18	3.79	425	0	0	4.92	ENSGALT00000016139	978	0	1775	1	975	1809	832	1	37085902	37119291	37085902	37119291
contig05253	975	5252	326	ATC	621	633	621	342	4	0	M13R	RIGHT	GGAAACAGCTATGACCAT	269,21	TGAGCAAGCAAGGGAATTCAC	59.87	47.62	0	0	0	3.18	1.13	672,22	GGAAACAGCTATGACCATCCAGATAACTTTGCTTCATCGG	58.21	45.46	0	0	0	4.18	3.79	425	0	0	4.92	ENSGALT00000016139	978	0	1775	1	975	1809	832	1	37085902	37119291	37085902	37119291
contig05419	296	5418	337	AGC	166	178	166	118	4	0	M13R	RIGHT	GGAAACAGCTATGACCA	79,20	GTGTGCTCGACTCATGTTGG	59.94	55	0	0	0	3.77	0.06	215,20	GGAAACAGCTATGACCATGGAAGAGGAGCAGCTACAG	59.57	55	0	0	0	2.74	0.43	156	0	0.63	0.48	ENSGALT00000014414	294	4.00E-131	466	3	296	1022	729	4	16867025	16874930	16867025	16874930
contig05422	613	5421	338	ATC	245	260	245	353	5	0	M13R	LEFT	GGAAACAGCTATGACCAT	190,20	GGAAACAGCTATGACCATGGGACTTCTGAGCACGTTTG	59.87	55	0	0	0	2.93	0.13	589,20	TGAACGTCAGTACCGGGATC	59.94	55	0	0	0	3.36	0.06	419	0	0.2	0.19	ENSGALT00000023320	618	0	968	1	613	4361	3746	1	80056621	80080659	80056621	80080659	80056621
contig05422	613	5421	338	ATC	245	260	245	353	5	0	M13R	LEFT	GGAAACAGCTATGACCAT	190,20	GGAAACAGCTATGACCATGGGACTTCTGAGCACGTTTG	59.87	55	0	0	0	2.93	0.13	589,20	TGAACGTCAGTACCGGGATC	59.94	55	0	0	0	3.36	0.06	419	0	0.2	0.19	ENSGALT00000023320	618	0	968	1	613	4361	3746	1	80056621	80080659	80056621	80080659
contig05615	384	5614	343	AGG	294	306	294	78	4	0	M13R	LEFT	GGAAACAGCTATGAC	208,20	GGAAACAGCTATGACCATCACACCCGTTAACCTGC	59.94	55	0	0	0	4.85	0.06	328,20	TGGAGGAGCTGTGCAATGAG	60.8	55	0	0	0	2.9	0.8	140	0	0	0.86	ENSGALT00000005040	268	1.00E-131	468	117	384	657	390	13	10153078	10173954	10153078	10173954	10153078
contig05615	384	5614	343	AGG	294	306	294	78	4	0	M13R	LEFT	GGAAACAGCTATGAC	208,20	GGAAACAGCTATGACCATCACACCCGTTAACCTGC	59.94	55	0	0	0	4.85	0.06	328,20	TGGAGGAGCTGTGCAATGAG	60.8	55	0	0	0	2.9	0.8	140	0	0	0.86	ENSGALT00000005040	268	1.00E-131	468	117	384	657	390	13	10153078	10173954	10153078	10173954
contig05652	429	5651	346	AGG	149	164	149	265	5	1	M13R	LEFT	GGAAACAGCTATGAC	122,20	GGAAACAGCTATGACCATCCATCAACTCCTCGCTG	59.17	55	0	0	0	5.18	0.83	222,20	GCAAGAAGAGCCTCTCCAAG	59.01	55	0	0	0	3.61	0.99	120	0	0	1.82	ENSGALT00000037120	67	9.00E-025	113	360	426	206	140	1	80127249	80132375	80127249	80132375	80132375
contig05652	429	5651	346	AGG	149	164	149	265	5	1	M13R	LEFT	GGAAACAGCTATGAC	122,20	GGAAACAGCTATGACCATCCATCAACTCCTCGCTG	59.17	55	0	0	0	5.18	0.83	222,20	GCAAGAAGAGCCTCTCCAAG	59.01	55	0	0	0	3.61	0.99	120	0	0	1.82	ENSGALT00000037120	67	9.00E-025	113	360	426	206	140	1	80127249	80132375	80127249	80132375
contig05728	778	5727	348	AGC	90	102	90	676	4	1	CAG	LEFT	CAGTCGGGCGTCATCA	6,20	CAGTCGGGCGTCATCATGGTCCTACTGCCTTCCATC	59.57	55	0	0	0	3.51	0.43	336,20	GTTACAACGCTGGACTTGGC	60.5	55	0	0	0	4.52	0.5	350	0	0	0.93	ENSGALT00000025968	779	0	1293	1	778	1525	748	2	140994059	141017985	140994059	141017985	141017884
contig05728	778	5727	348	AGC	90	102	90	676	4	1	CAG	LEFT	CAGTCGGGCGTCATCA	6,20	CAGTCGGGCGTCATCATGGTCCTACTGCCTTCCATC	59.57	55	0	0	0	3.51	0.43	336,20	GTTACAACGCTGGACTTGGC	60.5	55	0	0	0	4.52	0.5	350	0	0	0.93	ENSGALT00000025968	779	0	1293	1	778	1525	748	2	140994059	141017985	140994059	141017985	141010296
contig05728	778	5727	348	AGC	90	102	90	676	4	1	CAG	LEFT	CAGTCGGGCGTCATCA	6,20	CAGTCGGGCGTCATCATGGTCCTACTGCCTTCCATC	59.57	55	0	0	0	3.51	0.43	336,20	GTTACAACGCTGGACTTGGC	60.5	55	0	0	0	4.52	0.5	350	0	0	0.93	ENSGALT00000025968	779	0	1293	1	778	1525	748	2	140994059	141017985	140994059	141017985
contig05728	778	5727	349	ATC	593	605	593	173	4	0	M13R	RIGHT	GGAAACAGCTATGACCA	336,20	GCCAAGTCCAGCGTTGTAAC	60.5	55	0	0	0	2.5	0.5	653,20	GGAAACAGCTATGACCATTGATGACCCACCTGCACTC	60.73	55	0	0	0	3.51	0.73	337	0	0	1.23	ENSGALT00000025968	779	0	1293	1	778	1525	748	2	140994059	141017985	140994059	141017985	141017884
contig05728	778	5727	349	ATC	593	605	593	173	4	0	M13R	RIGHT	GGAAACAGCTATGACCA	336,20	GCCAAGTCCAGCGTTGTAAC	60.5	55	0	0	0	2.5	0.5	653,20	GGAAACAGCTATGACCATTGATGACCCACCTGCACTC	60.73	55	0	0	0	3.51	0.73	337	0	0	1.23	ENSGALT00000025968	779	0	1293	1	778	1525	748	2	140994059	141017985	140994059	141017985	141010296
contig05728	778	5727	349	ATC	593	605	593	173	4	0	M13R	RIGHT	GGAAACAGCTATGACCA	336,20	GCCAAGTCCAGCGTTGTAAC	60.5	55	0	0	0	2.5	0.5	653,20	GGAAACAGCTATGACCATTGATGACCCACCTGCACTC	60.73	55	0	0	0	3.51	0.73	337	0	0	1.23	ENSGALT00000025968	779	0	1293	1	778	1525	748	2	140994059	141017985	140994059	141017985
contig05765	442	5764	353	ATC	360	378	360	64	6	1	CAG	LEFT	CAGTCGGGCGTCATC	98,20	CAGTCGGGCGTCATCAAGGTTCAACTTCAGGCTGC	59.44	50	0	7.14	0	5.25	0.56	386,20	ACTGGATGAGAGGCTTTGGG	60.15	55	0	0	0	4.12	0.15	308	0	0	0.72	ENSGALT00000025373	444	0	688	5	442	14735	14292	3	78157298	78252480	78157298	78252480
contig05892	1014	5891	355	AAG	826	853	826	161	9	0	CAG	LEFT	CAGTCGGGCGTCATCA	512,20	CAGTCGGGCGTCATCATTGCATCTCCGAGGTGAGAG	59.94	55	0	0	0	3.2	0.06	934,20	CCATCTTCATCTGCTGCCAC	59.73	55	0	0	0	5.01	0.27	442	0	0	0.34	ENSGALT00000039516	275	6.00E-095	348	494	763	417	690	8	7381938	7383131	7381938	7383131	7382831
contig05892	1014	5891	355	AAG	826	853	826	161	9	0	CAG	LEFT	CAGTCGGGCGTCATCA	512,20	CAGTCGGGCGTCATCATTGCATCTCCGAGGTGAGAG	59.94	55	0	0	0	3.2	0.06	934,20	CCATCTTCATCTGCTGCCAC	59.73	55	0	0	0	5.01	0.27	442	0	0	0.34	ENSGALT00000039516	275	6.00E-095	348	494	763	417	690	8	7381938	7383131	7381938	7383131
contig06014	443	6013	360	AC	50	64	50	379	7	0	M13R	LEFT	GGAAACAGCTATGACCAT	27,22	GGAAACAGCTATGACCATCTCCAACAAATAAGGCCACATG	58.65	45.46	0	0	0	3.21	3.36	231,20	ACCTCTGTCCTTGGCTGTTC	60.37	55	0	0	0	3.18	0.37	224	0	0	3.72	ENSGALT00000000572	441	0	658	10	443	583	144	26	1220039	1222750	1220039	1222750
contig06095	1307	6094	363	AGC	867	882	867	425	5	1	M13R	RIGHT	GGAAACAGCTATGACCA	786,20	TGGTAGTTTGCTGGCTAGGG	60.15	55	0	0	0	3.53	0.15	886,20	GGAAACAGCTATGACCATGTATTCTCCCAGCCGCTAC	60.01	55	0	0	0	3.58	0.01	120	10.53	10.53	0.16	ENSGALT00000000486	1316	0	2146	1	1307	2135	825	Un_random	29831320	29844175	29831320	29844175
contig06167	426	6166	366	AGG	227	242	227	184	5	2	M13R	LEFT	GGAAACAGCTATGACCAT	118,20	GGAAACAGCTATGACCATAAGAGCGGGTTGATGGACAG	60.8	55	0	0	0	3.51	0.8	356,19	GGACCCTATTTCCCACGGG	60.23	63.16	0	0	0	5.28	1.23	257	0	0	2.03	ENSGALT00000002392	189	1.00E-078	292	211	398	1271	1083	27	3877530	3912634	3877530	3912634
contig06254	436	6253	367	AGC	302	317	302	119	5	3	M13R	LEFT	GGAAACAGCTATGACC	198,20	GGAAACAGCTATGACCATTCTGACGACTCCCAGCAC	60.51	55	0	0	0	4.4	0.51	329,21	TCGTGGTTAACAAATTCCGGG	59.6	47.62	0	0.32	0	5.73	1.4	152	0	0	1.91	ENSGALT00000010171	257	5.00E-102	370	128	384	245	1	1	108849687	108885405	108849687	108885405
contig06379	375	6378	374	AAG	120	132	120	243	4	0	M13R	RIGHT	GGAAACAGCTATGACCA	40,20	AAGTCGTCCTCCATCTCGTG	59.94	55	0	0	0	4.35	0.06	210,20	GGAAACAGCTATGACCATACAGCCAGAGACACCATGG	59.86	55	7.87	7.87	0	3.66	0.14	190	0	0	0.2	ENSGALT00000008724	380	3.00E-148	523	1	375	805	428	Z	74251868	74287042	74251868	74287042	74286919
contig06379	375	6378	374	AAG	120	132	120	243	4	0	M13R	RIGHT	GGAAACAGCTATGACCA	40,20	AAGTCGTCCTCCATCTCGTG	59.94	55	0	0	0	4.35	0.06	210,20	GGAAACAGCTATGACCATACAGCCAGAGACACCATGG	59.86	55	7.87	7.87	0	3.66	0.14	190	0	0	0.2	ENSGALT00000008724	380	3.00E-148	523	1	375	805	428	Z	74251868	74287042	74251868	74287042	74285087
contig06379	375	6378	374	AAG	120	132	120	243	4	0	M13R	RIGHT	GGAAACAGCTATGACCA	40,20	AAGTCGTCCTCCATCTCGTG	59.94	55	0	0	0	4.35	0.06	210,20	GGAAACAGCTATGACCATACAGCCAGAGACACCATGG	59.86	55	7.87	7.87	0	3.66	0.14	190	0	0	0.2	ENSGALT00000008724	380	3.00E-148	523	1	375	805	428	Z	74251868	74287042	74251868	74287042
contig06405	335	6404	376	AT	244	264	244	71	10	0	CAG	RIGHT	CAGTCGGGCGTCATC	103,21	GGTAGGTACATCTGGAAGGGC	60.35	57.14	0	0	0	5.19	1.35	301,20	CAGTCGGGCGTCATCACCAACTCATCTCAGCTGTG	58.29	50	0	0	0	3.66	1.71	218	0	0	3.07	ENSGALT00000013606	243	2.00E-064	244	13	243	1782	1546	7	12508810	12515078	12508810	12515078
contig06509	594	6508	382	AAC	140	152	140	442	4	0	M13R	LEFT	GGAAACAGCTATGACCAT	59,20	GGAAACAGCTATGACCATAAGAACACGCCAGTCAACAC	59.73	50	0	0	0	3.32	0.27	466,19	AGCGCTGCCATGATGTTTG	60.23	52.63	0	6.29	0	2.93	1.23	426	0	0	1.5	ENSGALT00000039944	393	4.00E-174	610	207	594	1	391	11	1941022	1942194	1941022	1942194	1942193
contig06509	594	6508	382	AAC	140	152	140	442	4	0	M13R	LEFT	GGAAACAGCTATGACCAT	59,20	GGAAACAGCTATGACCATAAGAACACGCCAGTCAACAC	59.73	50	0	0	0	3.32	0.27	466,19	AGCGCTGCCATGATGTTTG	60.23	52.63	0	6.29	0	2.93	1.23	426	0	0	1.5	ENSGALT00000039944	393	4.00E-174	610	207	594	1	391	11	1941022	1942194	1941022	1942194
contig06754	329	6753	393	AGC	128	140	128	189	4	0	CAG	RIGHT	CAGTCGGGCGTCATC	70,20	GTTGGTATCGACGTTGCAGG	60.01	55	0	0	0	4.85	0.01	173,20	CAGTCGGGCGTCATCAGCGGATCCAAGCACTGTAG	60.58	55	0	9.28	0	2.74	0.58	123	0	0	0.59	ENSGALT00000015735	329	2.00E-170	597	1	329	4857	4529	1	32543252	32649008	32543252	32649008
contig06878	416	6877	401	AT	125	137	125	279	6	0	M13R	RIGHT	GGAAACAGCTATGACCA	19,20	ACAGCGCCTTCCCTATATCC	59.79	55	0	0	0	2.59	0.21	170,20	GGAAACAGCTATGACCATGACCAAACTTTGCCGGAAG	59.73	50	0	0	0	3.46	0.28	171	0	0	0.49	ENSGALT00000030451	422	6.00E-141	499	3	416	1328	914	1	86499502	86508666	86499502	86508666	86508629
contig06878	416	6877	401	AT	125	137	125	279	6	0	M13R	RIGHT	GGAAACAGCTATGACCA	19,20	ACAGCGCCTTCCCTATATCC	59.79	55	0	0	0	2.59	0.21	170,20	GGAAACAGCTATGACCATGACCAAACTTTGCCGGAAG	59.73	50	0	0	0	3.46	0.28	171	0	0	0.49	ENSGALT00000030451	422	6.00E-141	499	3	416	1328	914	1	86499502	86508666	86499502	86508666	86508107
contig06878	416	6877	401	AT	125	137	125	279	6	0	M13R	RIGHT	GGAAACAGCTATGACCA	19,20	ACAGCGCCTTCCCTATATCC	59.79	55	0	0	0	2.59	0.21	170,20	GGAAACAGCTATGACCATGACCAAACTTTGCCGGAAG	59.73	50	0	0	0	3.46	0.28	171	0	0	0.49	ENSGALT00000030451	422	6.00E-141	499	3	416	1328	914	1	86499502	86508666	86499502	86508666	86502249
contig06878	416	6877	401	AT	125	137	125	279	6	0	M13R	RIGHT	GGAAACAGCTATGACCA	19,20	ACAGCGCCTTCCCTATATCC	59.79	55	0	0	0	2.59	0.21	170,20	GGAAACAGCTATGACCATGACCAAACTTTGCCGGAAG	59.73	50	0	0	0	3.46	0.28	171	0	0	0.49	ENSGALT00000030451	422	6.00E-141	499	3	416	1328	914	1	86499502	86508666	86499502	86508666
contig07016	541	7015	411	AGG	498	510	498	31	4	0	M13R	RIGHT	GGAAACAGCTATGACCAT	324,20	CCTCCGACAGATTCCTCGAG	60.08	60	1.86	1.86	0	4.04	0.08	516,19	GGAAACAGCTATGACCATAAGAGAGACAGAAGGCGGC	60.16	57.9	0	0	0	6.53	1.16	211	0	0	1.24	ENSGALT00000031541	547	2.00E-137	488	1	539	515	4	3	110245138	110246743	110245138	110246743	110245138
contig07016	541	7015	411	AGG	498	510	498	31	4	0	M13R	RIGHT	GGAAACAGCTATGACCAT	324,20	CCTCCGACAGATTCCTCGAG	60.08	60	1.86	1.86	0	4.04	0.08	516,19	GGAAACAGCTATGACCATAAGAGAGACAGAAGGCGGC	60.16	57.9	0	0	0	6.53	1.16	211	0	0	1.24	ENSGALT00000031541	547	2.00E-137	488	1	539	515	4	3	110245138	110246743	110245138	110246743	110245844
contig07016	541	7015	411	AGG	498	510	498	31	4	0	M13R	RIGHT	GGAAACAGCTATGACCAT	324,20	CCTCCGACAGATTCCTCGAG	60.08	60	1.86	1.86	0	4.04	0.08	516,19	GGAAACAGCTATGACCATAAGAGAGACAGAAGGCGGC	60.16	57.9	0	0	0	6.53	1.16	211	0	0	1.24	ENSGALT00000031541	547	2.00E-137	488	1	539	515	4	3	110245138	110246743	110245138	110246743
contig07140	461	7139	412	AT	413	425	413	36	6	0	CAG	LEFT	CAGTCGGGCGTCATC	296,20	CAGTCGGGCGTCATCACCATAGGCAGAGCTACCAG	59.35	55	0	0	0	4	0.65	440,21	TGAATCTCTCAACATCGGTGG	58.51	47.62	0	0	0	4.61	2.49	165	0	0	3.14	ENSGALT00000040226	329	2.00E-076	285	134	461	2524	2227	6	17803492	17845376	17803755	17827322	17827067
contig07140	461	7139	412	AT	413	425	413	36	6	0	CAG	LEFT	CAGTCGGGCGTCATC	296,20	CAGTCGGGCGTCATCACCATAGGCAGAGCTACCAG	59.35	55	0	0	0	4	0.65	440,21	TGAATCTCTCAACATCGGTGG	58.51	47.62	0	0	0	4.61	2.49	165	0	0	3.14	ENSGALT00000040226	329	2.00E-076	285	134	461	2524	2227	6	17803492	17845376	17803755	17827322	17826637
contig07140	461	7139	412	AT	413	425	413	36	6	0	CAG	LEFT	CAGTCGGGCGTCATC	296,20	CAGTCGGGCGTCATCACCATAGGCAGAGCTACCAG	59.35	55	0	0	0	4	0.65	440,21	TGAATCTCTCAACATCGGTGG	58.51	47.62	0	0	0	4.61	2.49	165	0	0	3.14	ENSGALT00000040226	329	2.00E-076	285	134	461	2524	2227	6	17803492	17845376	17803755	17827322
contig07185	406	7184	413	AAG	61	73	61	333	4	3	M13R	RIGHT	GGAAACAGCTATGACCA	18,22	TGCTGTTGTGATGTGTCTTCAG	59.88	45.46	0	0	0	3.02	2.12	237,20	GGAAACAGCTATGACCATGACAAGGAGAGGGAAGGTG	59.42	55	0	0	0	4	0.58	239	0	0	2.7	ENSGALT00000019185	406	0	665	2	406	1234	829	1	49932157	49941409	49932157	49941409	49932157
contig07185	406	7184	413	AAG	61	73	61	333	4	3	M13R	RIGHT	GGAAACAGCTATGACCA	18,22	TGCTGTTGTGATGTGTCTTCAG	59.88	45.46	0	0	0	3.02	2.12	237,20	GGAAACAGCTATGACCATGACAAGGAGAGGGAAGGTG	59.42	55	0	0	0	4	0.58	239	0	0	2.7	ENSGALT00000019185	406	0	665	2	406	1234	829	1	49932157	49941409	49932157	49941409	49933164
contig07185	406	7184	413	AAG	61	73	61	333	4	3	M13R	RIGHT	GGAAACAGCTATGACCA	18,22	TGCTGTTGTGATGTGTCTTCAG	59.88	45.46	0	0	0	3.02	2.12	237,20	GGAAACAGCTATGACCATGACAAGGAGAGGGAAGGTG	59.42	55	0	0	0	4	0.58	239	0	0	2.7	ENSGALT00000019185	406	0	665	2	406	1234	829	1	49932157	49941409	49932157	49941409
contig07185	406	7184	414	AAG	167	179	167	227	4	0	M13R	LEFT	GGAAACAGCTATGACCAT	112,20	GGAAACAGCTATGACCATCCTGACCTGCCATTCGTAAC	59.38	55	0	0	0	2.5	0.62	236,20	GACAAGGAGAGGGAAGGTGG	60.15	60	0	0	0	4.61	0.15	144	0	0	0.78	ENSGALT00000019185	406	0	665	2	406	1234	829	1	49932157	49941409	49932157	49941409	49932157
contig07185	406	7184	414	AAG	167	179	167	227	4	0	M13R	LEFT	GGAAACAGCTATGACCAT	112,20	GGAAACAGCTATGACCATCCTGACCTGCCATTCGTAAC	59.38	55	0	0	0	2.5	0.62	236,20	GACAAGGAGAGGGAAGGTGG	60.15	60	0	0	0	4.61	0.15	144	0	0	0.78	ENSGALT00000019185	406	0	665	2	406	1234	829	1	49932157	49941409	49932157	49941409	49933164
contig07185	406	7184	414	AAG	167	179	167	227	4	0	M13R	LEFT	GGAAACAGCTATGACCAT	112,20	GGAAACAGCTATGACCATCCTGACCTGCCATTCGTAAC	59.38	55	0	0	0	2.5	0.62	236,20	GACAAGGAGAGGGAAGGTGG	60.15	60	0	0	0	4.61	0.15	144	0	0	0.78	ENSGALT00000019185	406	0	665	2	406	1234	829	1	49932157	49941409	49932157	49941409
contig07427	370	7426	426	AG	246	268	246	102	11	0	M13R	LEFT	GGAAACAGCTATGACCAT	28,20	GGAAACAGCTATGACCATACAGACACAGAAAGCATCCC	58.57	50	0	0	0	3.85	1.43	303,22	TGCTGTAACACAAGTAGATGCC	59.43	45.46	0	0	0	4.4	2.57	297	0	0	4.01	ENSGALT00000036803	370	1.00E-167	588	2	369	2701	2343	1	106057664	106305968	106057664	106305968	106305913
contig07427	370	7426	426	AG	246	268	246	102	11	0	M13R	LEFT	GGAAACAGCTATGACCAT	28,20	GGAAACAGCTATGACCATACAGACACAGAAAGCATCCC	58.57	50	0	0	0	3.85	1.43	303,22	TGCTGTAACACAAGTAGATGCC	59.43	45.46	0	0	0	4.4	2.57	297	0	0	4.01	ENSGALT00000036803	370	1.00E-167	588	2	369	2701	2343	1	106057664	106305968	106057664	106305968	106223214
contig07427	370	7426	426	AG	246	268	246	102	11	0	M13R	LEFT	GGAAACAGCTATGACCAT	28,20	GGAAACAGCTATGACCATACAGACACAGAAAGCATCCC	58.57	50	0	0	0	3.85	1.43	303,22	TGCTGTAACACAAGTAGATGCC	59.43	45.46	0	0	0	4.4	2.57	297	0	0	4.01	ENSGALT00000036803	370	1.00E-167	588	2	369	2701	2343	1	106057664	106305968	106057664	106305968
contig07433	304	7432	427	AGG	74	86	74	218	4	1	M13R	LEFT	GGAAACAGCTATGACCAT	38,20	GGAAACAGCTATGACCATAAAGCCGTTGTCTTCTGTGG	59.44	50	0	0	0	4.17	0.56	261,20	TCTGGAGGCTTTGGTTCTGG	60.37	55	0	0	0	3.86	0.37	243	0	0	0.93	ENSGALT00000018588	305	7.00E-124	442	1	304	722	422	4	50706707	50714393	50706707	50714393	50714367
contig07433	304	7432	427	AGG	74	86	74	218	4	1	M13R	LEFT	GGAAACAGCTATGACCAT	38,20	GGAAACAGCTATGACCATAAAGCCGTTGTCTTCTGTGG	59.44	50	0	0	0	4.17	0.56	261,20	TCTGGAGGCTTTGGTTCTGG	60.37	55	0	0	0	3.86	0.37	243	0	0	0.93	ENSGALT00000018588	305	7.00E-124	442	1	304	722	422	4	50706707	50714393	50706707	50714393
contig07498	374	7497	430	AGG	316	328	316	46	4	0	M13R	LEFT	GGAAACAGCTATGACCA	29,20	GGAAACAGCTATGACCATCCTGCCTCTTCATCTCTGC	59.94	55	0	0	0	4.26	0.07	344,20	GGATGAAGAGGCCAGAAAGC	59.37	55	0	0	0	3.51	0.63	335	15.4	21.41	0.7	ENSGALT00000012189	397	2.00E-145	514	1	374	2210	1815	5	18267636	18291339	18267674	18291339	18267674
contig07498	374	7497	430	AGG	316	328	316	46	4	0	M13R	LEFT	GGAAACAGCTATGACCA	29,20	GGAAACAGCTATGACCATCCTGCCTCTTCATCTCTGC	59.94	55	0	0	0	4.26	0.07	344,20	GGATGAAGAGGCCAGAAAGC	59.37	55	0	0	0	3.51	0.63	335	15.4	21.41	0.7	ENSGALT00000012189	397	2.00E-145	514	1	374	2210	1815	5	18267636	18291339	18267674	18291339
contig07498	374	7497	430	AGG	316	328	316	46	4	0	M13R	LEFT	GGAAACAGCTATGACCA	29,20	GGAAACAGCTATGACCATCCTGCCTCTTCATCTCTGC	59.94	55	0	0	0	4.26	0.07	344,20	GGATGAAGAGGCCAGAAAGC	59.37	55	0	0	0	3.51	0.63	335	15.4	21.41	0.7	ENSGALT00000012189	397	2.00E-145	514	1	374	2210	1815	5	18267636	18291339	18267674	18291339
contig07498	374	7497	430	AGG	316	328	316	46	4	0	M13R	LEFT	GGAAACAGCTATGACCA	29,20	GGAAACAGCTATGACCATCCTGCCTCTTCATCTCTGC	59.94	55	0	0	0	4.26	0.07	344,20	GGATGAAGAGGCCAGAAAGC	59.37	55	0	0	0	3.51	0.63	335	15.4	21.41	0.7	ENSGALT00000012189	397	2.00E-145	514	1	374	2210	1815	5	18267636	18291339	18267674	18291339
contig07503	443	7502	432	AAAC	141	161	141	282	5	3	CAG	LEFT	CAGTCGGGCGTCATC	107,21	CAGTCGGGCGTCATCAGTGCAACTTTAACGGGTTCC	59.81	47.62	0	0	0	3.62	1.19	267,21	GAGAAGTGCTGACATGACCAC	59.68	52.38	0	0	0	4.16	1.32	181	0	0	2.52	ENSGALT00000029394	149	4.00E-063	241	8	156	149	2	Un_random	8098498	8098941	8098498	8098941
contig07539	328	7538	434	AGC	225	240	225	88	5	0	CAG	RIGHT	CAGTCGGGCGTCA	178,20	AAGTCCTCCACGCTCTGTAC	59.87	55	0	0	0	2.9	0.13	280,20	CAGTCGGGCGTCATCATTTCACGGCTCTTTGGG	59.22	50	0	0	0	4.12	0.78	122	0	0	0.91	ENSGALT00000014614	328	5.00E-111	399	1	328	1698	1390	17	965399	1017936	965399	1017936	1017637
contig07539	328	7538	434	AGC	225	240	225	88	5	0	CAG	RIGHT	CAGTCGGGCGTCA	178,20	AAGTCCTCCACGCTCTGTAC	59.87	55	0	0	0	2.9	0.13	280,20	CAGTCGGGCGTCATCATTTCACGGCTCTTTGGG	59.22	50	0	0	0	4.12	0.78	122	0	0	0.91	ENSGALT00000014614	328	5.00E-111	399	1	328	1698	1390	17	965399	1017936	965399	1017936
contig07543	635	7542	435	AGG	234	246	234	389	4	1	M13R	RIGHT	GGAAACAGCTATGACCA	159,20	CGTACCGCACTTGGACTTTC	59.95	55	0	0	0	2.62	0.06	452,20	GGAAACAGCTATGACCATACAGTAGTGCCCAAGTCGG	59.87	55	0	0	0	4.79	0.13	313	9.78	18.11	0.19	ENSGALT00000000385	275	4.00E-119	427	363	635	2137	1865	3	39748412	39802123	39748412	39802123
contig07546	522	7545	436	AAG	214	226	214	296	4	0	M13R	RIGHT	GGAAACAGCTATGACCAT	63,20	AGTCCAGTTACTGCACACCC	60.37	55	0	0	0	4.61	0.37	255,20	GGAAACAGCTATGACCATGATAGAAGAGGCCCTGTCCC	59.72	60	0	0	0	4.46	0.28	212	0	0	0.65	ENSGALT00000013918	523	0	832	1	522	2367	1846	6	27211682	27270259	27211682	27268533	27211682
contig07546	522	7545	436	AAG	214	226	214	296	4	0	M13R	RIGHT	GGAAACAGCTATGACCAT	63,20	AGTCCAGTTACTGCACACCC	60.37	55	0	0	0	4.61	0.37	255,20	GGAAACAGCTATGACCATGATAGAAGAGGCCCTGTCCC	59.72	60	0	0	0	4.46	0.28	212	0	0	0.65	ENSGALT00000013918	523	0	832	1	522	2367	1846	6	27211682	27270259	27211682	27268533	27244008
contig07546	522	7545	436	AAG	214	226	214	296	4	0	M13R	RIGHT	GGAAACAGCTATGACCAT	63,20	AGTCCAGTTACTGCACACCC	60.37	55	0	0	0	4.61	0.37	255,20	GGAAACAGCTATGACCATGATAGAAGAGGCCCTGTCCC	59.72	60	0	0	0	4.46	0.28	212	0	0	0.65	ENSGALT00000013918	523	0	832	1	522	2367	1846	6	27211682	27270259	27211682	27268533
contig07653	322	7652	438	AAAG	244	260	244	62	4	1	M13R	LEFT	GGAAACAGCTATGACCA	58,21	GGAAACAGCTATGACCATGGGATGTTGAAGTTCCAAGG	58.9	47.62	0	0	0	3.61	2.1	279,20	CCAGCACTAGTTAGCACCAG	58.73	55	0	0	0	4	1.27	241	0	0	3.37	ENSGALT00000018143	50	4.00E-017	87.9	273	322	236	285	5	50364536	50371742	50364536	50371742	50371658
contig07653	322	7652	438	AAAG	244	260	244	62	4	1	M13R	LEFT	GGAAACAGCTATGACCA	58,21	GGAAACAGCTATGACCATGGGATGTTGAAGTTCCAAGG	58.9	47.62	0	0	0	3.61	2.1	279,20	CCAGCACTAGTTAGCACCAG	58.73	55	0	0	0	4	1.27	241	0	0	3.37	ENSGALT00000018143	50	4.00E-017	87.9	273	322	236	285	5	50364536	50371742	50364536	50371742	50368236
contig07653	322	7652	438	AAAG	244	260	244	62	4	1	M13R	LEFT	GGAAACAGCTATGACCA	58,21	GGAAACAGCTATGACCATGGGATGTTGAAGTTCCAAGG	58.9	47.62	0	0	0	3.61	2.1	279,20	CCAGCACTAGTTAGCACCAG	58.73	55	0	0	0	4	1.27	241	0	0	3.37	ENSGALT00000018143	50	4.00E-017	87.9	273	322	236	285	5	50364536	50371742	50364536	50371742
contig07722	313	7721	440	AG	191	203	191	110	6	1	M13R	LEFT	GGAAACAGCTATGACCA	69,21	GGAAACAGCTATGACCATGAGCATCCACCACATGTTTG	59.87	47.62	0	0	0	2.93	1.13	259,20	TGGGTCCACTCCTTACTTGG	59.42	55	0	0	0	3.61	0.58	210	0	0	1.71	ENSGALT00000012648	312	9.00E-148	521	2	313	2131	1820	20	12526051	12535735	12526051	12535735
contig07751	331	7750	441	AGG	235	250	235	81	5	1	CAG	RIGHT	CAGTCGGGCGTCA	117,20	TGTCCTCTGCCAATACCTCC	59.57	55	0	0	0	4.3	0.43	276,19	CAGTCGGGCGTCATCACCTTCTCCCTGCACAC	60.01	57.9	0	0	0	3.82	1.01	178	0	0	1.44	ENSGALT00000016179	232	8.00E-074	276	101	331	474	251	Un_random	23154763	23155516	23154763	23155516
contig07893	286	7892	447	AGC	90	102	90	184	4	1	M13R	RIGHT	GGAAACAGCTATGACCAT	12,21	TGCATGGTAGTTGGACATAGC	58.84	47.62	0	0	0	2.97	2.16	240,20	GGAAACAGCTATGACCATCTACAACGACTGCACCAACG	60.22	55	0	0	0	4.1	0.22	248	0	8.04	2.38	ENSGALT00000027373	286	6.00E-139	492	2	286	836	553	1	160767258	161137822	160767258	161137822
contig07893	286	7892	447	AGC	90	102	90	184	4	1	M13R	RIGHT	GGAAACAGCTATGACCAT	12,21	TGCATGGTAGTTGGACATAGC	58.84	47.62	0	0	0	2.97	2.16	240,20	GGAAACAGCTATGACCATCTACAACGACTGCACCAACG	60.22	55	0	0	0	4.1	0.22	248	0	8.04	2.38	ENSGALT00000027373	286	6.00E-139	492	2	286	836	553	1	160767258	161137822	160767258	161137822
contig07923	319	7922	450	AGG	37	58	37	261	7	2	M13R	LEFT	GGAAACAGCTATGAC	8,20	GGAAACAGCTATGACCATGAACTGACTGTCCTCCC	58.36	55	0	0	0	4.3	1.64	219,20	CTGGCAGGATGAGGAGGTTC	60.58	60	0	3.37	0	3.62	0.58	231	4.06	4.06	2.22	ENSGALT00000003698	323	2.00E-129	460	1	319	3599	3282	23	4541835	4553932	4541835	4553932
contig08187	287	8186	466	AGC	194	209	194	78	5	3	M13R	RIGHT	GGAAACAGCTATGACCAT	76,21	GTTTCACTTCTGAGGCCATGG	59.94	52.38	4.24	4.24	0	3.66	1.06	209,20	GGAAACAGCTATGACCATGTGCCAAAGAGTCTGTGTCC	59.52	55	0	0	0	4.02	0.48	153	0	0	1.54	ENSGALT00000032502	109	7.00E-039	159	180	287	277	172	5	52553863	52556445	52553863	52556445
contig08433	287	8432	477	AGC	228	246	228	41	6	0	M13R	RIGHT	GGAAACAGCTATGACCA	166,20	TACTCAGTCACGTTGGGCAG	60.44	55	0	0	0	4.85	0.44	266,20	GGAAACAGCTATGACCATGACCTGACCCAGTTTGACC	60.3	55	0	0	0	4.02	0.3	120	10.58	10.58	0.73	ENSGALT00000034569	287	7.00E-129	459	1	287	1225	939	20	3597679	3613736	3597679	3613736	3613715
contig08433	287	8432	477	AGC	228	246	228	41	6	0	M13R	RIGHT	GGAAACAGCTATGACCA	166,20	TACTCAGTCACGTTGGGCAG	60.44	55	0	0	0	4.85	0.44	266,20	GGAAACAGCTATGACCATGACCTGACCCAGTTTGACC	60.3	55	0	0	0	4.02	0.3	120	10.58	10.58	0.73	ENSGALT00000034569	287	7.00E-129	459	1	287	1225	939	20	3597679	3613736	3597679	3613736
contig08502	406	8501	479	ATC	203	218	203	188	5	3	M13R	RIGHT	GGAAACAGCTATGACCA	43,20	GGAGGAGGAGGTTTCACAGG	60.15	60	0	0	0	4	0.15	286,20	GGAAACAGCTATGACCATCCCAGTTCCATCATCACCC	59.86	55	0	0	0	4.61	0.14	263	0	0	0.29	ENSGALT00000000046	408	2.00E-170	597	1	406	954	553	22	97930	110068	97930	110068	97930
contig08502	406	8501	479	ATC	203	218	203	188	5	3	M13R	RIGHT	GGAAACAGCTATGACCA	43,20	GGAGGAGGAGGTTTCACAGG	60.15	60	0	0	0	4	0.15	286,20	GGAAACAGCTATGACCATCCCAGTTCCATCATCACCC	59.86	55	0	0	0	4.61	0.14	263	0	0	0.29	ENSGALT00000000046	408	2.00E-170	597	1	406	954	553	22	97930	110068	97930	110068	100015
contig08502	406	8501	479	ATC	203	218	203	188	5	3	M13R	RIGHT	GGAAACAGCTATGACCA	43,20	GGAGGAGGAGGTTTCACAGG	60.15	60	0	0	0	4	0.15	286,20	GGAAACAGCTATGACCATCCCAGTTCCATCATCACCC	59.86	55	0	0	0	4.61	0.14	263	0	0	0.29	ENSGALT00000000046	408	2.00E-170	597	1	406	954	553	22	97930	110068	97930	110068
contig08511	295	8510	480	AGG	158	176	158	119	6	2	CAG	RIGHT	CAGTCGGGCGTCATCA	117,20	ACAAAGGTGAACAAGGGCTG	59.36	50	0	0	0	4.85	0.64	235,19	CAGTCGGGCGTCATCATTTGGTCAGAGGAGAGGCG	59.78	57.9	0	0	0	5.52	1.22	137	0	0	1.86	ENSGALT00000011539	224	3.00E-068	257	25	247	618	402	15	9516537	9517585	9516537	9517585	9516537
contig08511	295	8510	480	AGG	158	176	158	119	6	2	CAG	RIGHT	CAGTCGGGCGTCATCA	117,20	ACAAAGGTGAACAAGGGCTG	59.36	50	0	0	0	4.85	0.64	235,19	CAGTCGGGCGTCATCATTTGGTCAGAGGAGAGGCG	59.78	57.9	0	0	0	5.52	1.22	137	0	0	1.86	ENSGALT00000011539	224	3.00E-068	257	25	247	618	402	15	9516537	9517585	9516537	9517585
contig08520	301	8519	481	AAAAC	184	204	184	97	4	0	CAG	RIGHT	CAGTCGGGCGTCATC	9,20	TTTAGGACTCCACGCTGCAG	60.79	55	6.8	6.8	0	4.41	0.79	279,22	CAGTCGGGCGTCATCAGCAGCAGATCCATACATACAG	58.5	45.46	0	0	0	2.74	3.5	292	3.08	0	4.29	ENSGALT00000018425	271	6.00E-095	346	1	270	1416	1676	1	46783618	46785293	46783618	46785293	46783618
contig08594	351	8593	483	AT	64	78	64	273	7	3	M13R	RIGHT	GGAAACAGCTATGACCAT	34,22	CGGTATATACACACTGAGCTGG	58.85	50	0	4.92	0	4.85	3.15	265,19	GGAAACAGCTATGACCATGCCTGCCAAATGTGTACCC	59.86	57.9	0	0	0	3.69	1.14	250	8.95	8.95	4.29	ENSGALT00000024306	353	3.00E-153	540	6	351	2000	1649	1	83903937	83924163	83903937	83924163	83923982
contig08594	351	8593	483	AT	64	78	64	273	7	3	M13R	RIGHT	GGAAACAGCTATGACCAT	34,22	CGGTATATACACACTGAGCTGG	58.85	50	0	4.92	0	4.85	3.15	265,19	GGAAACAGCTATGACCATGCCTGCCAAATGTGTACCC	59.86	57.9	0	0	0	3.69	1.14	250	8.95	8.95	4.29	ENSGALT00000024306	353	3.00E-153	540	6	351	2000	1649	1	83903937	83924163	83903937	83924163	83912477
contig08594	351	8593	483	AT	64	78	64	273	7	3	M13R	RIGHT	GGAAACAGCTATGACCAT	34,22	CGGTATATACACACTGAGCTGG	58.85	50	0	4.92	0	4.85	3.15	265,19	GGAAACAGCTATGACCATGCCTGCCAAATGTGTACCC	59.86	57.9	0	0	0	3.69	1.14	250	8.95	8.95	4.29	ENSGALT00000024306	353	3.00E-153	540	6	351	2000	1649	1	83903937	83924163	83903937	83924163
contig08788	730	8787	498	ATC	439	454	439	276	5	3	M13R	LEFT	GGAAACAGCTATGACCA	257,20	GGAAACAGCTATGACCATCCTCCATCTTCGCCATGTC	60.3	55	0	0	0	3.06	0.3	600,20	CTTCAAGCTGGAAAGTCGCC	60.22	55	0	0	0	5.54	0.22	363	0	0	0.52	ENSGALT00000025984	714	0	1086	1	714	960	259	2	154542112	154557913	154542112	154557913	154557880
contig08788	730	8787	498	ATC	439	454	439	276	5	3	M13R	LEFT	GGAAACAGCTATGACCA	257,20	GGAAACAGCTATGACCATCCTCCATCTTCGCCATGTC	60.3	55	0	0	0	3.06	0.3	600,20	CTTCAAGCTGGAAAGTCGCC	60.22	55	0	0	0	5.54	0.22	363	0	0	0.52	ENSGALT00000025984	714	0	1086	1	714	960	259	2	154542112	154557913	154542112	154557913	154552397
contig08788	730	8787	498	ATC	439	454	439	276	5	3	M13R	LEFT	GGAAACAGCTATGACCA	257,20	GGAAACAGCTATGACCATCCTCCATCTTCGCCATGTC	60.3	55	0	0	0	3.06	0.3	600,20	CTTCAAGCTGGAAAGTCGCC	60.22	55	0	0	0	5.54	0.22	363	0	0	0.52	ENSGALT00000025984	714	0	1086	1	714	960	259	2	154542112	154557913	154542112	154557913
contig08852	777	8851	499	AT	479	499	479	278	10	1	M13R	RIGHT	GGAAACAGCTATGACCAT	426,20	CTGACGTACGAAGCACTGTG	59.67	55	0	7.28	0	3.66	0.33	644,20	GGAAACAGCTATGACCATACACTTCCCAGTTTGTGCAC	59.65	50	7.48	7.48	0	4.57	0.35	238	0	0	0.68	ENSGALT00000040236	143	2.00E-063	243	338	480	1880	1738	3	2431129	2476469	2431129	2476089
contig08895	386	8894	503	AAG	269	281	269	105	4	0	M13R	LEFT	GGAAACAGCTATGACCAT	48,20	GGAAACAGCTATGACCATCCACCGTCTTGATGATGCAC	60.01	55	0	0	0	4.57	0.01	360,20	ATCATCAACAAGGTGACGCG	59.66	50	1.24	1.24	0	6.01	0.34	332	21.62	20.03	0.35	ENSGALT00000009030	288	2.00E-130	464	14	301	288	2	Un_random	14253896	14254253	14253896	14254253
contig08936	258	8935	505	AAT	219	231	219	27	4	0	M13R	RIGHT	GGAAACAGCTATGACCAT	88,20	GATGGTTAATGTGGCCGTGG	60.01	55	0	0	0	4.94	0.01	239,19	GGAAACAGCTATGACCATCGATCACCTGCTCTGGGAG	60.31	63.16	0	0	0	4.3	1.31	170	0	0	1.32	ENSGALT00000009518	230	1.00E-075	281	1	220	395	168	15	8172121	8189728	8172121	8176718	8176693
contig08936	258	8935	505	AAT	219	231	219	27	4	0	M13R	RIGHT	GGAAACAGCTATGACCAT	88,20	GATGGTTAATGTGGCCGTGG	60.01	55	0	0	0	4.94	0.01	239,19	GGAAACAGCTATGACCATCGATCACCTGCTCTGGGAG	60.31	63.16	0	0	0	4.3	1.31	170	0	0	1.32	ENSGALT00000009518	230	1.00E-075	281	1	220	395	168	15	8172121	8189728	8172121	8176718
contig08936	258	8935	505	AAT	219	231	219	27	4	0	M13R	RIGHT	GGAAACAGCTATGACCAT	88,20	GATGGTTAATGTGGCCGTGG	60.01	55	0	0	0	4.94	0.01	239,19	GGAAACAGCTATGACCATCGATCACCTGCTCTGGGAG	60.31	63.16	0	0	0	4.3	1.31	170	0	0	1.32	ENSGALT00000009518	230	1.00E-075	281	1	220	395	168	15	8172121	8189728	8172121	8176718
contig08951	240	8950	506	AAG	105	120	105	120	5	3	CAG	RIGHT	CAGTCGGGCGTCATCA	38,20	TGGTGGAGGACGAAGACTTG	60.08	55	0	0	0	3.16	0.08	138,20	CAGTCGGGCGTCATCAGCAACAAGTCAGAGAGCTCC	59.31	55	0	0	0	4.7	0.69	120	3.62	3.62	0.77	ENSGALT00000038738	240	2.00E-114	411	1	240	2077	1838	5	18212448	18220696	18213262	18220696	18213262
contig08951	240	8950	506	AAG	105	120	105	120	5	3	CAG	RIGHT	CAGTCGGGCGTCATCA	38,20	TGGTGGAGGACGAAGACTTG	60.08	55	0	0	0	3.16	0.08	138,20	CAGTCGGGCGTCATCAGCAACAAGTCAGAGAGCTCC	59.31	55	0	0	0	4.7	0.69	120	3.62	3.62	0.77	ENSGALT00000038738	240	2.00E-114	411	1	240	2077	1838	5	18212448	18220696	18213262	18220696
contig09028	231	9027	512	AAC	139	151	139	80	4	0	M13R	RIGHT	GGAAACAGCTATGACCA	98,20	GAGATGGAACCGGAGAATCG	58.6	55	0	3.97	0	3.34	1.4	179,20	GGAAACAGCTATGACCATGGTACCAGCAGAAGTCACC	60.08	55	0	12.46	0	4.02	0.08	101	0	0	1.48	ENSGALT00000034018	188	9.00E-072	268	16	202	331	145	15	8184155	8187660	8184155	8187660
FZYUT3M04X74F8	457	9190	521	AAC	295	307	295	150	4	2	M13R	RIGHT	GGAAACAGCTATGACCA	101,20	GCAACATATACCCGCACCAG	59.8	55	0	0	0	4	0.2	380,22	GGAAACAGCTATGACCATGGGCCTGTGTTAGAAGAAATG	59.35	45.46	0	2.44	0	2.32	2.65	301	0	0	2.85	ENSGALT00000037161	460	0	802	1	457	1963	1505	4	86995649	87062906	86995653	87062906	87014260
FZYUT3M04X74F8	457	9190	521	AAC	295	307	295	150	4	2	M13R	RIGHT	GGAAACAGCTATGACCA	101,20	GCAACATATACCCGCACCAG	59.8	55	0	0	0	4	0.2	380,22	GGAAACAGCTATGACCATGGGCCTGTGTTAGAAGAAATG	59.35	45.46	0	2.44	0	2.32	2.65	301	0	0	2.85	ENSGALT00000037161	460	0	802	1	457	1963	1505	4	86995649	87062906	86995653	87062906	86995653
FZYUT3M04X74F8	457	9190	521	AAC	295	307	295	150	4	2	M13R	RIGHT	GGAAACAGCTATGACCA	101,20	GCAACATATACCCGCACCAG	59.8	55	0	0	0	4	0.2	380,22	GGAAACAGCTATGACCATGGGCCTGTGTTAGAAGAAATG	59.35	45.46	0	2.44	0	2.32	2.65	301	0	0	2.85	ENSGALT00000037161	460	0	802	1	457	1963	1505	4	86995649	87062906	86995653	87062906
FZYUT3M04X7TPP	324	9662	550	ATCC	276	296	276	28	5	2	M13R	LEFT	GGAAACAGCTATGACCA	204,20	GGAAACAGCTATGACCATTCCCATCCCTCTTCCACTG	59.49	55	0	0	0	3.66	0.51	296,19	CCAGCCTCCTCCATCCAAC	60.54	63.16	0	0	0	3.77	1.54	111	0	0	2.05	ENSGALT00000036693	271	6.00E-125	446	2	272	271	1	3	111880292	112142933	111880292	112142933	112142933
FZYUT3M04X7TPP	324	9662	550	ATCC	276	296	276	28	5	2	M13R	LEFT	GGAAACAGCTATGACCA	204,20	GGAAACAGCTATGACCATTCCCATCCCTCTTCCACTG	59.49	55	0	0	0	3.66	0.51	296,19	CCAGCCTCCTCCATCCAAC	60.54	63.16	0	0	0	3.77	1.54	111	0	0	2.05	ENSGALT00000036693	271	6.00E-125	446	2	272	271	1	3	111880292	112142933	111880292	112142933
FZYUT3M04YVBL3	483	10463	580	AC	102	118	102	365	8	1	CAG	RIGHT	CAGTCGGGCGTCAT	0,22	TTCCTGGAACTAGATTGTGACC	58.22	45.46	0	0.35	0	4.02	3.78	304,20	CAGTCGGGCGTCATCACACAGGCTGCAGAAGTTC	60.15	55	0	8.37	0	3.01	0.15	324	5.48	5.48	3.93	ENSGALT00000003266	278	9.00E-125	446	206	483	1297	1022	15	1311272	1318282	1311272	1318282	1318255
FZYUT3M04YVBL3	483	10463	580	AC	102	118	102	365	8	1	CAG	RIGHT	CAGTCGGGCGTCAT	0,22	TTCCTGGAACTAGATTGTGACC	58.22	45.46	0	0.35	0	4.02	3.78	304,20	CAGTCGGGCGTCATCACACAGGCTGCAGAAGTTC	60.15	55	0	8.37	0	3.01	0.15	324	5.48	5.48	3.93	ENSGALT00000003266	278	9.00E-125	446	206	483	1297	1022	15	1311272	1318282	1311272	1318282
FZYUT3M04YQZSM	412	10711	594	AGG	287	305	287	107	6	1	M13R	LEFT	GGAAACAGCTATGACCAT	235,19	GGAAACAGCTATGACCATCCTCCACCATCACCCTCTG	59.85	63.16	0	0	0	3.35	1.15	391,21	CAGGCATCAATGAGGAACCAC	60.01	52.38	0	0	0	4.16	1.01	177	0	0	2.16	ENSGALT00000016972	265	4.00E-098	357	149	412	713	454	24	127548	135656	127548	135656	127548
FZYUT3M04YQZSM	412	10711	594	AGG	287	305	287	107	6	1	M13R	LEFT	GGAAACAGCTATGACCAT	235,19	GGAAACAGCTATGACCATCCTCCACCATCACCCTCTG	59.85	63.16	0	0	0	3.35	1.15	391,21	CAGGCATCAATGAGGAACCAC	60.01	52.38	0	0	0	4.16	1.01	177	0	0	2.16	ENSGALT00000016972	265	4.00E-098	357	149	412	713	454	24	127548	135656	127548	135656
FZYUT3M04YM0KP	400	10989	606	ATC	68	80	68	320	4	0	CAG	LEFT	CAGTCGGGCGTCA	21,20	CAGTCGGGCGTCATCACTGTCCTTGAACCCTGG	60.01	55	0	0	0	4.45	0.01	195,20	GTCTCAAGTGCAACAGGAGC	59.87	55	0	0	0	4.7	0.13	194	2.02	0	0.13	ENSGALT00000039080	394	5.00E-156	549	10	400	449	60	Z	10937164	11080923	10937197	11021449
FZYUT3M04XT3ZD	460	11234	617	AGG	107	122	107	338	5	3	M13R	RIGHT	GGAAACAGCTATGAC	86,20	TCTTCAGGGCTTTCTCAGGG	59.79	55	0	0	0	4.45	0.21	305,20	GGAAACAGCTATGACCATGAAACCTGTCAGCGTGG	60.22	55	0	0	0	4.94	0.22	239	0	3.22	0.44	ENSGALT00000003054	463	0	734	1	460	1629	1168	14	14334301	14353880	14334301	14353880
FZYUT3M04Y9M3F	444	11317	619	AGC	397	412	397	32	5	1	CAG	RIGHT	CAGTCGGGCGTCATCA	254,20	AATCGTGACTGACTCCTGGG	59.86	55	0	0	0	4.45	0.14	420,21	CAGTCGGGCGTCATCATTGCATTTGTTCAGCAGTACG	58.48	42.86	0	0	0	3.67	2.52	187	0	0.16	2.66	ENSGALT00000032278	312	5.00E-147	520	1	312	421	111	4	24529053	24679605	24529053	24679605	24679537
FZYUT3M04Y9M3F	444	11317	619	AGC	397	412	397	32	5	1	CAG	RIGHT	CAGTCGGGCGTCATCA	254,20	AATCGTGACTGACTCCTGGG	59.86	55	0	0	0	4.45	0.14	420,21	CAGTCGGGCGTCATCATTGCATTTGTTCAGCAGTACG	58.48	42.86	0	0	0	3.67	2.52	187	0	0.16	2.66	ENSGALT00000032278	312	5.00E-147	520	1	312	421	111	4	24529053	24679605	24529053	24679605	24574300
FZYUT3M04Y9M3F	444	11317	619	AGC	397	412	397	32	5	1	CAG	RIGHT	CAGTCGGGCGTCATCA	254,20	AATCGTGACTGACTCCTGGG	59.86	55	0	0	0	4.45	0.14	420,21	CAGTCGGGCGTCATCATTGCATTTGTTCAGCAGTACG	58.48	42.86	0	0	0	3.67	2.52	187	0	0.16	2.66	ENSGALT00000032278	312	5.00E-147	520	1	312	421	111	4	24529053	24679605	24529053	24679605	24562863
FZYUT3M04YHF0Q	400	11344	621	AGG	201	222	201	178	7	2	CAG	RIGHT	CAGTCGGGCGTCA	80,20	CCAGCTTTCATGACCACGTC	59.94	55	0	0	0	4.34	0.06	269,21	CAGTCGGGCGTCATCAGTACTCTCTCTGCGGAAC	59.67	52.38	0	0	0	3.62	1.33	210	0	0	1.39	ENSGALT00000024723	401	7.00E-170	595	1	400	506	112	3	70637751	70640515	70637751	70640515	70640510
FZYUT3M04YHF0Q	400	11344	621	AGG	201	222	201	178	7	2	CAG	RIGHT	CAGTCGGGCGTCA	80,20	CCAGCTTTCATGACCACGTC	59.94	55	0	0	0	4.34	0.06	269,21	CAGTCGGGCGTCATCAGTACTCTCTCTGCGGAAC	59.67	52.38	0	0	0	3.62	1.33	210	0	0	1.39	ENSGALT00000024723	401	7.00E-170	595	1	400	506	112	3	70637751	70640515	70637751	70640515
FZYUT3M04XQIOF	485	11515	626	AAT	120	135	120	350	5	3	M13R	RIGHT	GGAAACAGCTATGACCA	18,21	TGTACTGCTTTCCCTCTTCCC	60.15	52.38	0	0	0	3.97	1.15	317,20	GGAAACAGCTATGACCATCACGCCAAAGACAACGATC	59.59	50	0	0	0	3.69	0.41	319	0	0	1.55	ENSGALT00000011523	367	1.00E-177	621	118	484	6101	5736	17	3036348	3102126	3036348	3102126	3102023
FZYUT3M04XQIOF	485	11515	626	AAT	120	135	120	350	5	3	M13R	RIGHT	GGAAACAGCTATGACCA	18,21	TGTACTGCTTTCCCTCTTCCC	60.15	52.38	0	0	0	3.97	1.15	317,20	GGAAACAGCTATGACCATCACGCCAAAGACAACGATC	59.59	50	0	0	0	3.69	0.41	319	0	0	1.55	ENSGALT00000011523	367	1.00E-177	621	118	484	6101	5736	17	3036348	3102126	3036348	3102126	3077455
FZYUT3M04XQIOF	485	11515	626	AAT	120	135	120	350	5	3	M13R	RIGHT	GGAAACAGCTATGACCA	18,21	TGTACTGCTTTCCCTCTTCCC	60.15	52.38	0	0	0	3.97	1.15	317,20	GGAAACAGCTATGACCATCACGCCAAAGACAACGATC	59.59	50	0	0	0	3.69	0.41	319	0	0	1.55	ENSGALT00000011523	367	1.00E-177	621	118	484	6101	5736	17	3036348	3102126	3036348	3102126
FZYUT3M04Y0SYP	409	11954	640	AAG	213	225	213	184	4	0	CAG	RIGHT	CAGTCGGGCGTCA	64,20	GGCTCTGCTTTGGTGTTTCC	60.44	55	0	0	0	3.13	0.44	247,20	CAGTCGGGCGTCATCATCTGTGGATCGCTGCTG	60.93	55	0	0	0	4.41	0.93	203	0	0	1.37	ENSGALT00000006617	412	0	662	1	409	927	520	18	7810042	7816975	7810042	7816975	7816908
FZYUT3M04Y0SYP	409	11954	640	AAG	213	225	213	184	4	0	CAG	RIGHT	CAGTCGGGCGTCA	64,20	GGCTCTGCTTTGGTGTTTCC	60.44	55	0	0	0	3.13	0.44	247,20	CAGTCGGGCGTCATCATCTGTGGATCGCTGCTG	60.93	55	0	0	0	4.41	0.93	203	0	0	1.37	ENSGALT00000006617	412	0	662	1	409	927	520	18	7810042	7816975	7810042	7816975	7814785
FZYUT3M04Y0SYP	409	11954	640	AAG	213	225	213	184	4	0	CAG	RIGHT	CAGTCGGGCGTCA	64,20	GGCTCTGCTTTGGTGTTTCC	60.44	55	0	0	0	3.13	0.44	247,20	CAGTCGGGCGTCATCATCTGTGGATCGCTGCTG	60.93	55	0	0	0	4.41	0.93	203	0	0	1.37	ENSGALT00000006617	412	0	662	1	409	927	520	18	7810042	7816975	7810042	7816975
FZYUT3M04YJ7XH	474	12150	650	AAG	141	153	141	321	4	0	M13R	LEFT	GGAAACAGCTATGACCAT	7,19	GGAAACAGCTATGACCATAAGCCTCCCATACACCTGC	60.16	57.9	0	0	0	4.85	1.16	279,20	CTCAGTGATGAGCCAGTCCC	60.58	60	0	0	0	4.46	0.58	292	0	0	1.74	ENSGALT00000020235	474	0	769	1	474	699	227	3	50325680	50341213	50325680	50341213	50325680
FZYUT3M04YJ7XH	474	12150	650	AAG	141	153	141	321	4	0	M13R	LEFT	GGAAACAGCTATGACCAT	7,19	GGAAACAGCTATGACCATAAGCCTCCCATACACCTGC	60.16	57.9	0	0	0	4.85	1.16	279,20	CTCAGTGATGAGCCAGTCCC	60.58	60	0	0	0	4.46	0.58	292	0	0	1.74	ENSGALT00000020235	474	0	769	1	474	699	227	3	50325680	50341213	50325680	50341213
FZYUT3M04YK3S9	509	12649	665	AAG	157	172	157	337	5	1	M13R	LEFT	GGAAACAGCTATGACCA	72,21	GGAAACAGCTATGACCATCCTCCTCATTGTCAGATCCC	59.38	52.38	0	0	0	3.85	1.62	274,21	CTCTGGAAGAAGCTGTCAGAC	58.79	52.38	0	0	0	3.51	2.21	223	0	0	3.83	ENSGALT00000010817	511	0	839	1	509	3269	2760	1	6379190	6445544	6379190	6445544
FZYUT3M04YK3S9	509	12649	665	AAG	157	172	157	337	5	1	M13R	LEFT	GGAAACAGCTATGACCA	72,21	GGAAACAGCTATGACCATCCTCCTCATTGTCAGATCCC	59.38	52.38	0	0	0	3.85	1.62	274,21	CTCTGGAAGAAGCTGTCAGAC	58.79	52.38	0	0	0	3.51	2.21	223	0	0	3.83	ENSGALT00000010817	511	0	839	1	509	3269	2760	1	6379190	6445544	6379190	6445544
FZYUT3M04Y7Y4C	453	12984	676	AAAAC	305	325	305	128	4	1	M13R	RIGHT	GGAAACAGCTATGACCAT	121,20	TGTCTCTGCCAAGGATGAGC	60.51	55	0	0	0	4.26	0.51	355,20	GGAAACAGCTATGACCATCACCCTTCGATGTTCTTGCC	59.94	55	0	0	0	4.52	0.06	254	0	0	0.57	ENSGALT00000037372	453	0	680	2	453	1294	849	4	71577247	71599242	71577247	71599239
FZYUT3M04Y7Y4C	453	12984	676	AAAAC	305	325	305	128	4	1	M13R	RIGHT	GGAAACAGCTATGACCAT	121,20	TGTCTCTGCCAAGGATGAGC	60.51	55	0	0	0	4.26	0.51	355,20	GGAAACAGCTATGACCATCACCCTTCGATGTTCTTGCC	59.94	55	0	0	0	4.52	0.06	254	0	0	0.57	ENSGALT00000037372	453	0	680	2	453	1294	849	4	71577247	71599242	71577247	71599239	71599160
FZYUT3M04Y7Y4C	453	12984	676	AAAAC	305	325	305	128	4	1	M13R	RIGHT	GGAAACAGCTATGACCAT	121,20	TGTCTCTGCCAAGGATGAGC	60.51	55	0	0	0	4.26	0.51	355,20	GGAAACAGCTATGACCATCACCCTTCGATGTTCTTGCC	59.94	55	0	0	0	4.52	0.06	254	0	0	0.57	ENSGALT00000037372	453	0	680	2	453	1294	849	4	71577247	71599242	71577247	71599239	71585169
FZYUT3M04X9B8R	364	13331	689	ACC	197	212	197	152	5	3	M13R	RIGHT	GGAAACAGCTATGACCAT	113,20	CTTGCTGCAGGATATTCGCC	60.15	55	0	0.83	0	5.54	0.15	332,18	GGAAACAGCTATGACCATCCGCTCCCTCCTTCCTTC	59.85	66.67	0	0	0	3.46	2.15	237	0	0	2.31	ENSGALT00000004744	155	3.00E-068	257	33	186	176	22	28	2635359	2652740	2635359	2652740
FZYUT3M04X99ES	350	13371	691	AGGG	99	115	99	235	4	1	M13R	RIGHT	GGAAACAGCTATGACCA	48,20	GGGAGGAGGAGAGCAGTTAC	59.65	60	0	0	0	2.5	0.35	258,20	GGAAACAGCTATGACCATTACTCTCCCATCTGTGCCC	59.57	55	0	0	0	5.36	0.43	230	5.06	0	0.79	ENSGALT00000039067	89	2.00E-040	165	2	90	89	1	2	3925575	3926409	3925575	3926409	3926306
FZYUT3M04X99ES	350	13371	691	AGGG	99	115	99	235	4	1	M13R	RIGHT	GGAAACAGCTATGACCA	48,20	GGGAGGAGGAGAGCAGTTAC	59.65	60	0	0	0	2.5	0.35	258,20	GGAAACAGCTATGACCATTACTCTCCCATCTGTGCCC	59.57	55	0	0	0	5.36	0.43	230	5.06	0	0.79	ENSGALT00000039067	89	2.00E-040	165	2	90	89	1	2	3925575	3926409	3925575	3926409	3925833
FZYUT3M04YILD7	385	13755	702	AGG	260	275	260	110	5	0	M13R	LEFT	GGAAACAGCTATGACCAT	132,20	GGAAACAGCTATGACCATCCTGCCTACTGTGGACTCTC	59.94	60	0	0	0	3.2	0.06	300,20	GGTATCTCCCTGCTCCCATC	59.79	60	0	0	0	3.51	0.21	188	0	0	0.27	ENSGALT00000011176	390	1.00E-167	588	1	385	1167	784	18	9290387	9292647	9290387	9292647
FZYUT3M04YVWT8	477	13775	705	AGG	127	142	127	335	5	1	M13R	RIGHT	GGAAACAGCTATGA	59,19	CCATCAACCTGGTTCCTCC	58.18	57.9	0	2.56	0	4.3	2.82	381,20	GGAAACAGCTATGACCATCCACTGCAACATCACG	60.29	55	0	0	0	4.35	0.29	342	0	0	3.11	ENSGALT00000004731	332	4.00E-158	556	4	335	331	1	10	4441563	4477864	4441563	4466101	4466099
FZYUT3M04YVWT8	477	13775	705	AGG	127	142	127	335	5	1	M13R	RIGHT	GGAAACAGCTATGA	59,19	CCATCAACCTGGTTCCTCC	58.18	57.9	0	2.56	0	4.3	2.82	381,20	GGAAACAGCTATGACCATCCACTGCAACATCACG	60.29	55	0	0	0	4.35	0.29	342	0	0	3.11	ENSGALT00000004731	332	4.00E-158	556	4	335	331	1	10	4441563	4477864	4441563	4466101
FZYUT3M04YVWT8	477	13775	706	CCG	405	420	405	57	5	0	M13R	RIGHT	GGAAACAGCTATGACCA	159,20	GTCGTTCCATTCTGTCCAGC	59.66	55	0	0	0	4.85	0.34	444,18	GGAAACAGCTATGACCATGCCAGTTCGTGCTCCTG	60.71	61.11	0	0	0	3.86	2.71	303	0	0	3.05	ENSGALT00000004731	332	4.00E-158	556	4	335	331	1	10	4441563	4477864	4441563	4466101	4466099
FZYUT3M04YVWT8	477	13775	706	CCG	405	420	405	57	5	0	M13R	RIGHT	GGAAACAGCTATGACCA	159,20	GTCGTTCCATTCTGTCCAGC	59.66	55	0	0	0	4.85	0.34	444,18	GGAAACAGCTATGACCATGCCAGTTCGTGCTCCTG	60.71	61.11	0	0	0	3.86	2.71	303	0	0	3.05	ENSGALT00000004731	332	4.00E-158	556	4	335	331	1	10	4441563	4477864	4441563	4466101
FZYUT3M04X9EMR	482	13859	709	ACC	420	432	420	50	4	2	M13R	LEFT	GGAAACAGCTATGACCAT	265,20	GGAAACAGCTATGACCATGGACCAGGATGCAAACTCTG	59.3	55	2.61	2.61	0	3.35	0.7	457,20	CCTGGACTTCATGCTGCAAG	59.94	55	0	0	0	4.01	0.06	212	0	0	0.76	ENSGALT00000019258	484	0	813	1	482	1807	1325	1	50140007	50162405	50140007	50162405	50140007
FZYUT3M04X9EMR	482	13859	709	ACC	420	432	420	50	4	2	M13R	LEFT	GGAAACAGCTATGACCAT	265,20	GGAAACAGCTATGACCATGGACCAGGATGCAAACTCTG	59.3	55	2.61	2.61	0	3.35	0.7	457,20	CCTGGACTTCATGCTGCAAG	59.94	55	0	0	0	4.01	0.06	212	0	0	0.76	ENSGALT00000019258	484	0	813	1	482	1807	1325	1	50140007	50162405	50140007	50162405
FZYUT3M04Y9EH1	406	13863	710	AGC	221	233	221	173	4	3	M13R	LEFT	GGAAACAGCTATGACCA	92,19	GGAAACAGCTATGACCATCTTCTTCACACCTGGGCC	60	57.9	0	0	0	5.8	1	257,20	GAGTTCAGTGCCAACAACCC	60.08	55	0	0	0	4.11	0.08	185	0	0	1.09	ENSGALT00000023340	406	0	656	3	406	643	241	21	605440	629179	605440	629179
FZYUT3M04Y9EH1	406	13863	710	AGC	221	233	221	173	4	3	M13R	LEFT	GGAAACAGCTATGACCA	92,19	GGAAACAGCTATGACCATCTTCTTCACACCTGGGCC	60	57.9	0	0	0	5.8	1	257,20	GAGTTCAGTGCCAACAACCC	60.08	55	0	0	0	4.11	0.08	185	0	0	1.09	ENSGALT00000023340	406	0	656	3	406	643	241	21	605440	629179	605440	629179
FZYUT3M04Y9EH1	406	13863	710	AGC	221	233	221	173	4	3	M13R	LEFT	GGAAACAGCTATGACCA	92,19	GGAAACAGCTATGACCATCTTCTTCACACCTGGGCC	60	57.9	0	0	0	5.8	1	257,20	GAGTTCAGTGCCAACAACCC	60.08	55	0	0	0	4.11	0.08	185	0	0	1.09	ENSGALT00000023340	406	0	656	3	406	643	241	21	605440	629179	605440	629179
FZYUT3M04Y9EH1	406	13863	710	AGC	221	233	221	173	4	3	M13R	LEFT	GGAAACAGCTATGACCA	92,19	GGAAACAGCTATGACCATCTTCTTCACACCTGGGCC	60	57.9	0	0	0	5.8	1	257,20	GAGTTCAGTGCCAACAACCC	60.08	55	0	0	0	4.11	0.08	185	0	0	1.09	ENSGALT00000023340	406	0	656	3	406	643	241	21	605440	629179	605440	629179
FZYUT3M04YSXHT	258	14039	716	AGG	109	121	109	137	4	2	M13R	LEFT	GGAAACAGCTATGACCAT	70,20	GGAAACAGCTATGACCATCTGCCACCACCTCATTGATC	59.37	55	0	0	0	2.92	0.63	240,18	TTGTCCCTTCCACGTCCC	59.6	61.11	0	0	0	4.46	2.4	188	0	0	3.03	ENSGALT00000000793	198	3.00E-077	287	57	253	968	777	23	412674	432268	412674	432268	432231
FZYUT3M04YSXHT	258	14039	716	AGG	109	121	109	137	4	2	M13R	LEFT	GGAAACAGCTATGACCAT	70,20	GGAAACAGCTATGACCATCTGCCACCACCTCATTGATC	59.37	55	0	0	0	2.92	0.63	240,18	TTGTCCCTTCCACGTCCC	59.6	61.11	0	0	0	4.46	2.4	188	0	0	3.03	ENSGALT00000000793	198	3.00E-077	287	57	253	968	777	23	412674	432268	412674	432268
FZYUT3M04YEPEA	373	14074	717	AG	241	253	241	120	6	3	CAG	RIGHT	CAGTCGGGCGTCATC	197,21	TGGAGGTGCAACAGAAATTCC	59.53	47.62	0	0	0	3.01	1.47	293,20	CAGTCGGGCGTCATCAGAGGAATCAACGCTGCATG	59.37	50	0	0	0	4.06	0.63	116	0.04	0.04	2.1	ENSGALT00000010523	175	1.00E-062	239	203	373	889	719	10	14334458	14336837	14334458	14336837	14334458
FZYUT3M04YEPEA	373	14074	717	AG	241	253	241	120	6	3	CAG	RIGHT	CAGTCGGGCGTCATC	197,21	TGGAGGTGCAACAGAAATTCC	59.53	47.62	0	0	0	3.01	1.47	293,20	CAGTCGGGCGTCATCAGAGGAATCAACGCTGCATG	59.37	50	0	0	0	4.06	0.63	116	0.04	0.04	2.1	ENSGALT00000010523	175	1.00E-062	239	203	373	889	719	10	14334458	14336837	14334458	14336837
FZYUT3M04X1LKE	497	14106	718	AAG	300	312	300	185	4	2	M13R	RIGHT	GGAAACAGCTATGACCAT	206,20	TAGATGTGCCACAGAGCTCC	59.94	55	0	7.72	0	4.7	0.06	473,20	GGAAACAGCTATGACCATAACCTTGCCTCTCGACTTCC	60.44	55	0	0	0	3.46	0.44	287	0	0	0.5	ENSGALT00000037139	497	0	832	1	497	3878	3382	4	88810652	88838178	88810652	88838178	88810652
FZYUT3M04X1LKE	497	14106	718	AAG	300	312	300	185	4	2	M13R	RIGHT	GGAAACAGCTATGACCAT	206,20	TAGATGTGCCACAGAGCTCC	59.94	55	0	7.72	0	4.7	0.06	473,20	GGAAACAGCTATGACCATAACCTTGCCTCTCGACTTCC	60.44	55	0	0	0	3.46	0.44	287	0	0	0.5	ENSGALT00000037139	497	0	832	1	497	3878	3382	4	88810652	88838178	88810652	88838178	88811121
FZYUT3M04X1LKE	497	14106	718	AAG	300	312	300	185	4	2	M13R	RIGHT	GGAAACAGCTATGACCAT	206,20	TAGATGTGCCACAGAGCTCC	59.94	55	0	7.72	0	4.7	0.06	473,20	GGAAACAGCTATGACCATAACCTTGCCTCTCGACTTCC	60.44	55	0	0	0	3.46	0.44	287	0	0	0.5	ENSGALT00000037139	497	0	832	1	497	3878	3382	4	88810652	88838178	88810652	88838178
FZYUT3M04X3BB6	412	14253	724	AGC	266	278	266	134	4	3	CAG	LEFT	CAGTCGGGCGTCAT	92,20	CAGTCGGGCGTCATCAGCAGGGTTCTTGTTGGAG	59.51	55	0	0	0	3.86	0.49	376,20	AGGGAGAGACTGACCTGGAG	60.45	60	0	0	0	3.86	0.45	304	0	0	0.93	ENSGALT00000039292	395	0	632	5	397	2924	2532	Z	8512658	8542054	8512658	8542054	8512658
FZYUT3M04X3BB6	412	14253	724	AGC	266	278	266	134	4	3	CAG	LEFT	CAGTCGGGCGTCAT	92,20	CAGTCGGGCGTCATCAGCAGGGTTCTTGTTGGAG	59.51	55	0	0	0	3.86	0.49	376,20	AGGGAGAGACTGACCTGGAG	60.45	60	0	0	0	3.86	0.45	304	0	0	0.93	ENSGALT00000039292	395	0	632	5	397	2924	2532	Z	8512658	8542054	8512658	8542054
FZYUT3M04X31SX	364	14280	725	AGG	104	122	104	242	6	2	M13R	RIGHT	GGAAACAGCTATGACCA	25,22	GTCACCTTCATCTCCACATCTG	59.23	50	0	0	0	2.9	2.77	228,20	GGAAACAGCTATGACCATCCCTCTCTTCGGTGCTATG	59.36	55	0	0	0	2.23	0.64	223	0	0	3.41	ENSGALT00000038269	359	5.00E-161	566	6	364	1636	1281	3	28994971	29010993	28994971	29010993
FZYUT3M04X3PD6	299	14408	732	AGC	55	67	55	232	4	0	CAG	LEFT	CAGTCGGGCGTCATCA	2,20	CAGTCGGGCGTCATCACTGGAACTGGTTGTGGTTGG	59.72	55	0	0	0	3.77	0.28	101,20	CTCAGTTCCGAGACCTCCTG	59.94	60	0	0	0	3.86	0.06	119	4.59	10.92	0.34	ENSGALT00000037937	298	3.00E-142	503	2	299	325	618	1	51666870	51667757	51666870	51667757	51666870
FZYUT3M04X3PD6	299	14408	732	AGC	55	67	55	232	4	0	CAG	LEFT	CAGTCGGGCGTCATCA	2,20	CAGTCGGGCGTCATCACTGGAACTGGTTGTGGTTGG	59.72	55	0	0	0	3.77	0.28	101,20	CTCAGTTCCGAGACCTCCTG	59.94	60	0	0	0	3.86	0.06	119	4.59	10.92	0.34	ENSGALT00000037937	298	3.00E-142	503	2	299	325	618	1	51666870	51667757	51666870	51667757
FZYUT3M04X3PD6	299	14408	733	AGC	202	214	202	85	4	1	CAG	LEFT	CAGTCGGGCGTCATCA	2,20	CAGTCGGGCGTCATCACTGGAACTGGTTGTGGTTGG	59.72	55	0	0	0	3.77	0.28	246,21	TGCAGAACATGAACCCTATGC	59.39	47.62	0	0	0	3.14	1.61	265	0	0	1.88	ENSGALT00000037937	298	3.00E-142	503	2	299	325	618	1	51666870	51667757	51666870	51667757	51666870
FZYUT3M04X3PD6	299	14408	733	AGC	202	214	202	85	4	1	CAG	LEFT	CAGTCGGGCGTCATCA	2,20	CAGTCGGGCGTCATCACTGGAACTGGTTGTGGTTGG	59.72	55	0	0	0	3.77	0.28	246,21	TGCAGAACATGAACCCTATGC	59.39	47.62	0	0	0	3.14	1.61	265	0	0	1.88	ENSGALT00000037937	298	3.00E-142	503	2	299	325	618	1	51666870	51667757	51666870	51667757
FZYUT3M04XT84N	494	14591	737	AAG	48	60	48	434	4	2	CAG	RIGHT	CAGTCGGGCGTCATCA	20,22	AGCGACAGTTCAATTGCTTTAG	58.34	40.91	0	0	0	1.85	3.66	120,20	CAGTCGGGCGTCATCATATTGGTTCACAGGCTGCTG	58.93	50	6.21	8.78	0	4.41	1.07	120	0	0	4.73	ENSGALT00000014097	493	0	822	2	494	570	83	2	19572956	19590327	19572956	19590327
FZYUT3M04XO6ZE	336	14743	743	CCG	231	246	231	90	5	0	CAG	LEFT	CAGTCGGGCGTCATCA	94,20	CAGTCGGGCGTCATCATTTGGTGGCTTCATTGGCTC	59.79	50	0	0	0	4.7	0.21	270,19	TTGGGCCCGAGTGTTCTTG	60.99	57.9	0	2.23	0	3.02	1.99	195	0	0	2.19	ENSGALT00000019461	240	4.00E-107	387	1	240	294	56	1	51431262	51433422	51431262	51433422	51431262
FZYUT3M04XO6ZE	336	14743	743	CCG	231	246	231	90	5	0	CAG	LEFT	CAGTCGGGCGTCATCA	94,20	CAGTCGGGCGTCATCATTTGGTGGCTTCATTGGCTC	59.79	50	0	0	0	4.7	0.21	270,19	TTGGGCCCGAGTGTTCTTG	60.99	57.9	0	2.23	0	3.02	1.99	195	0	0	2.19	ENSGALT00000019461	240	4.00E-107	387	1	240	294	56	1	51431262	51433422	51431262	51433422
FZYUT3M04X82LP	474	14762	745	AAAC	182	202	182	272	5	0	CAG	LEFT	CAGTCGGGCGTCAT	89,20	CAGTCGGGCGTCATCAGCAGCAAAGTCTGTGGAG	59.87	55	0	0	0	3.86	0.13	435,20	TGGACAAGGACCGGAAGAAG	60.08	55	0	0	0	2.85	0.08	366	0	0	0.21	ENSGALT00000007170	93	1.00E-038	159	383	474	2091	1999	8	7183006	7280857	7183006	7280857
FZYUT3M04XV5XN	419	15043	751	AT	92	104	92	315	6	0	M13R	LEFT	GGAAACAGCTATGACCA	60,21	GGAAACAGCTATGACCATTAGCACTAAGGCGATCACAG	58.59	47.62	0	0	0	3.66	2.41	246,18	GCTTCTCGGCACCCACTG	61.48	66.67	0	0	0	3.66	3.48	204	0	0	5.89	ENSGALT00000019352	300	4.00E-142	503	121	419	15372	15074	4	55276144	55377574	55276144	55377574
FZYUT3M04YSP1D	499	15194	754	AAG	353	365	353	134	4	2	CAG	LEFT	CAGTCGGGCGTCATCA	310,20	CAGTCGGGCGTCATCATCTCCAGCTCACAGATCTGC	59.94	55	4.5	19	0	4.26	0.06	406,20	CAACAGGCGGTACACAAAGG	60.15	55	0	0	0	3.11	0.15	116	0	0	0.22	ENSGALT00000012707	394	0	684	2	395	394	1	6	24462474	24465801	24462474	24465801
FZYUT3M04YYRIC	459	15195	755	AAT	70	82	70	377	4	0	CAG	RIGHT	CAGTCGGGCGTCA	40,20	GTTCGTCGCTGCCTTATGTC	60.08	55	0	0	0	3.06	0.08	342,20	CAGTCGGGCGTCATCAAAGAGCACAGGAGGAGC	60.44	55	0	0	0	4.7	0.44	322	0	0	0.52	ENSGALT00000041417	76	4.00E-033	141	135	210	1	76	4	4049055	4049130	4049055	4049130
FZYUT3M04YE08C	481	15209	756	ATC	49	61	49	420	4	3	M13R	RIGHT	GGAAACAGCTATGA	2,20	GGCTTGGTGTTATCTGCCTC	59.37	55	0	0	0	4.7	0.63	292,20	GGAAACAGCTATGACCATACAGCAAAGGGACGTG	59.66	55	0	0	0	4.49	0.34	310	0	0	0.97	ENSGALT00000005246	81	6.00E-027	121	82	161	81	1	22	2374127	2389854	2374127	2389854	2389853
FZYUT3M04YE08C	481	15209	756	ATC	49	61	49	420	4	3	M13R	RIGHT	GGAAACAGCTATGA	2,20	GGCTTGGTGTTATCTGCCTC	59.37	55	0	0	0	4.7	0.63	292,20	GGAAACAGCTATGACCATACAGCAAAGGGACGTG	59.66	55	0	0	0	4.49	0.34	310	0	0	0.97	ENSGALT00000005246	81	6.00E-027	121	82	161	81	1	22	2374127	2389854	2374127	2389854
FZYUT3M04YRZ5E	434	15228	757	AAG	238	250	238	184	4	1	M13R	LEFT	GGAAACAGCTATGACCA	147,20	GGAAACAGCTATGACCATCTTGTACTGCTCTGCTCGG	60.22	55	0	0	0	4.63	0.22	396,20	TCCCACAGTTCATCCTCAGC	60.15	55	0	0	0	4.26	0.15	269	0	0	0.37	ENSGALT00000039549	362	4.00E-153	540	2	362	361	1	4	11440627	11461926	11440627	11461926	11461905
FZYUT3M04YRZ5E	434	15228	757	AAG	238	250	238	184	4	1	M13R	LEFT	GGAAACAGCTATGACCA	147,20	GGAAACAGCTATGACCATCTTGTACTGCTCTGCTCGG	60.22	55	0	0	0	4.63	0.22	396,20	TCCCACAGTTCATCCTCAGC	60.15	55	0	0	0	4.26	0.15	269	0	0	0.37	ENSGALT00000039549	362	4.00E-153	540	2	362	361	1	4	11440627	11461926	11440627	11461926
FZYUT3M04Y38EZ	309	15381	763	AGC	196	220	196	89	8	0	M13R	LEFT	GGAAACAGCTATGACC	33,20	GGAAACAGCTATGACCATTAGTTCACGCTGCTGACG	59.39	50	3.19	3.19	0	4.35	0.61	220,20	GGAAGCTTTACGACGACTGC	60.02	55	0	0	0	4.4	0.02	207	0	0	0.63	ENSGALT00000041315	311	2.00E-144	510	1	309	2537	2229	9	1946276	1991444	1946276	1991444
FZYUT3M04Y38EZ	309	15381	763	AGC	196	220	196	89	8	0	M13R	LEFT	GGAAACAGCTATGACC	33,20	GGAAACAGCTATGACCATTAGTTCACGCTGCTGACG	59.39	50	3.19	3.19	0	4.35	0.61	220,20	GGAAGCTTTACGACGACTGC	60.02	55	0	0	0	4.4	0.02	207	0	0	0.63	ENSGALT00000041315	311	2.00E-144	510	1	309	2537	2229	9	1946276	1991444	1946276	1991444
FZYUT3M04Y38EZ	309	15381	763	AGC	196	220	196	89	8	0	M13R	LEFT	GGAAACAGCTATGACC	33,20	GGAAACAGCTATGACCATTAGTTCACGCTGCTGACG	59.39	50	3.19	3.19	0	4.35	0.61	220,20	GGAAGCTTTACGACGACTGC	60.02	55	0	0	0	4.4	0.02	207	0	0	0.63	ENSGALT00000041315	311	2.00E-144	510	1	309	2537	2229	9	1946276	1991444	1946276	1991444
FZYUT3M04Y38EZ	309	15381	763	AGC	196	220	196	89	8	0	M13R	LEFT	GGAAACAGCTATGACC	33,20	GGAAACAGCTATGACCATTAGTTCACGCTGCTGACG	59.39	50	3.19	3.19	0	4.35	0.61	220,20	GGAAGCTTTACGACGACTGC	60.02	55	0	0	0	4.4	0.02	207	0	0	0.63	ENSGALT00000041315	311	2.00E-144	510	1	309	2537	2229	9	1946276	1991444	1946276	1991444
FZYUT3M04YDKKS	384	15423	764	AG	222	234	222	150	6	0	CAG	LEFT	CAGTCGGGCGTCATC	10,20	CAGTCGGGCGTCATCATCTACCAGAGCAGCAGTGG	59.94	55	6.81	6.81	0	4	0.07	305,20	GAGGCAGAACAAAGACAGGG	59.23	55	0	0	0	4.45	0.77	315	0	0	0.84	ENSGALT00000040768	387	0	673	1	384	2461	2076	24	4379028	4423337	4401786	4411554
FZYUT3M04YGAJH	358	15623	776	AGC	153	168	153	190	5	0	M13R	LEFT	GGAAACAGCTATGA	127,20	GGAAACAGCTATGACCATCCTTGTTTGTGCACCC	60.44	55	0	0	0	4.61	0.44	220,20	TGAAGGAGCTCTCAGATGGC	59.94	55	0	0	0	4.4	0.07	113	6.63	1.56	0.5	ENSGALT00000026678	359	1.00E-167	588	1	358	669	312	3	107596222	107681931	107596222	107681931	107681770
FZYUT3M04YGAJH	358	15623	776	AGC	153	168	153	190	5	0	M13R	LEFT	GGAAACAGCTATGA	127,20	GGAAACAGCTATGACCATCCTTGTTTGTGCACCC	60.44	55	0	0	0	4.61	0.44	220,20	TGAAGGAGCTCTCAGATGGC	59.94	55	0	0	0	4.4	0.07	113	6.63	1.56	0.5	ENSGALT00000026678	359	1.00E-167	588	1	358	669	312	3	107596222	107681931	107596222	107681931
FZYUT3M04YH02I	324	15655	779	AAC	222	234	222	90	4	0	CAG	LEFT	CAGTCGGGCGTCA	122,20	CAGTCGGGCGTCATCACAGCTCTGCGTAGTCTC	59.94	55	0	0	0	3.36	0.06	251,21	TGTCACAGAAGCATCCAAAGC	59.88	47.62	0	0	0	3.51	1.13	150	0	0	1.18	ENSGALT00000027237	158	2.00E-049	195	61	209	2964	2807	1	146967533	146983150	146967533	146982578
FZYUT3M04X038F	143	15817	786	AC	71	83	71	60	6	3	M13R	LEFT	GGAAACAGCTATGACCA	9,20	GGAAACAGCTATGACCATGAACCTGAGAAGGCAAAGG	58.49	50	0	0	0	3.11	1.51	108,19	AGCATCAGGGTGAGGTGTC	59.78	57.9	0	0	0	3.67	1.22	118	0	0	2.74	ENSGALT00000002375	143	1.00E-058	224	1	143	3635	3495	19	3239944	3264151	3239986	3264151
FZYUT3M04XVPFA	422	16004	791	AGC	272	293	272	129	7	1	CAG	LEFT	CAGTCGGGCGTCATCA	244,20	CAGTCGGGCGTCATCATTCTTCTCCGCTGGTCTCTG	59.87	55	0	0	0	3.35	0.13	398,20	AGCCATGTCACTGTGCTTTC	59.51	50	0	0	0	2.62	0.49	174	0	0	0.62	ENSGALT00000014470	372	2.00E-176	617	18	389	1584	1217	9	21177246	21246559	21177246	21246559
FZYUT3M04X878Z	458	16135	793	AGC	321	336	321	122	5	0	M13R	RIGHT	GGAAACAGCTATGACCAT	95,20	GCCTTCTCAAGCTGCTGAAG	59.94	55	12.08	12.08	0	3.02	0.06	411,20	GGAAACAGCTATGACCATGATCCAAATGCAGCACCTCC	60.01	55	0	0	0	4.3	0.01	336	0	12.31	0.07	ENSGALT00000041315	456	0	804	3	458	1877	1422	9	1946276	1991444	1946276	1991444
FZYUT3M04X878Z	458	16135	793	AGC	321	336	321	122	5	0	M13R	RIGHT	GGAAACAGCTATGACCAT	95,20	GCCTTCTCAAGCTGCTGAAG	59.94	55	12.08	12.08	0	3.02	0.06	411,20	GGAAACAGCTATGACCATGATCCAAATGCAGCACCTCC	60.01	55	0	0	0	4.3	0.01	336	0	12.31	0.07	ENSGALT00000041315	456	0	804	3	458	1877	1422	9	1946276	1991444	1946276	1991444
FZYUT3M04X878Z	458	16135	793	AGC	321	336	321	122	5	0	M13R	RIGHT	GGAAACAGCTATGACCAT	95,20	GCCTTCTCAAGCTGCTGAAG	59.94	55	12.08	12.08	0	3.02	0.06	411,20	GGAAACAGCTATGACCATGATCCAAATGCAGCACCTCC	60.01	55	0	0	0	4.3	0.01	336	0	12.31	0.07	ENSGALT00000041315	456	0	804	3	458	1877	1422	9	1946276	1991444	1946276	1991444
FZYUT3M04X878Z	458	16135	793	AGC	321	336	321	122	5	0	M13R	RIGHT	GGAAACAGCTATGACCAT	95,20	GCCTTCTCAAGCTGCTGAAG	59.94	55	12.08	12.08	0	3.02	0.06	411,20	GGAAACAGCTATGACCATGATCCAAATGCAGCACCTCC	60.01	55	0	0	0	4.3	0.01	336	0	12.31	0.07	ENSGALT00000041315	456	0	804	3	458	1877	1422	9	1946276	1991444	1946276	1991444
FZYUT3M04YCI5J	510	16522	805	AAG	431	443	431	67	4	1	M13R	LEFT	GGAAACAGCTATGACCAT	347,20	GGAAACAGCTATGACCATAAAGACTTCGGCAGCAGTTG	59.8	50	0	0	0	3.16	0.2	446,21	GGAGAAGACTTCAGGGAGTCC	59.94	57.14	0	5.57	0	3.85	1.06	120	0	0	1.26	ENSGALT00000019110	514	0	861	1	509	1728	1216	7	28411741	28501694	28411741	28501694	28411741
FZYUT3M04YCI5J	510	16522	805	AAG	431	443	431	67	4	1	M13R	LEFT	GGAAACAGCTATGACCAT	347,20	GGAAACAGCTATGACCATAAAGACTTCGGCAGCAGTTG	59.8	50	0	0	0	3.16	0.2	446,21	GGAGAAGACTTCAGGGAGTCC	59.94	57.14	0	5.57	0	3.85	1.06	120	0	0	1.26	ENSGALT00000019110	514	0	861	1	509	1728	1216	7	28411741	28501694	28411741	28501694
FZYUT3M04YXNCR	493	16578	811	ACC	296	308	296	185	4	0	M13R	LEFT	GGAAACAGCTATGACCA	226,21	GGAAACAGCTATGACCATCCCATATAGTCAGCTTGGCC	60.08	52.38	0	0	0	5.36	1.08	325,20	AGGTTACAGAGGCAGTGTCC	59.79	55	0	0	0	4.02	0.21	119	0	0	1.29	ENSGALT00000017002	468	0	725	29	493	1215	753	9	25525176	25540189	25525176	25540189	25540121
FZYUT3M04YXNCR	493	16578	811	ACC	296	308	296	185	4	0	M13R	LEFT	GGAAACAGCTATGACCA	226,21	GGAAACAGCTATGACCATCCCATATAGTCAGCTTGGCC	60.08	52.38	0	0	0	5.36	1.08	325,20	AGGTTACAGAGGCAGTGTCC	59.79	55	0	0	0	4.02	0.21	119	0	0	1.29	ENSGALT00000017002	468	0	725	29	493	1215	753	9	25525176	25540189	25525176	25540189
FZYUT3M04YE6VY	455	16703	817	AGC	121	136	121	319	5	1	M13R	RIGHT	GGAAACAGCTATGACCA	83,20	CATCTGCTGGGCCAATCTTC	59.72	55	0	4.18	0	2.87	0.28	348,20	GGAAACAGCTATGACCATTTCCAGTTCTTGCACGCTG	60.08	50	0	0	0	5.18	0.08	285	0	0	0.36	ENSGALT00000022712	197	4.00E-093	340	1	196	278	83	25_random	4	5127	4	5127	5110
FZYUT3M04YE6VY	455	16703	817	AGC	121	136	121	319	5	1	M13R	RIGHT	GGAAACAGCTATGACCA	83,20	CATCTGCTGGGCCAATCTTC	59.72	55	0	4.18	0	2.87	0.28	348,20	GGAAACAGCTATGACCATTTCCAGTTCTTGCACGCTG	60.08	50	0	0	0	5.18	0.08	285	0	0	0.36	ENSGALT00000022712	197	4.00E-093	340	1	196	278	83	25_random	4	5127	4	5127
FZYUT3M04YO9TH	475	16716	818	AGG	393	405	393	70	4	0	M13R	RIGHT	GGAAACAGCTATGACCAT	243,20	TCCTGTGGTGGATGAAGCTC	60.15	55	0	0	0	4.09	0.15	405,19	GGAAACAGCTATGACCATGAGCAAGAAACACCGGCTG	60.16	57.9	0	0	0	4.85	1.16	181	1.68	1.68	1.31	ENSGALT00000036249	480	0	702	1	475	855	378	12	9370027	9373924	9370075	9373924	9370075
FZYUT3M04YO9TH	475	16716	818	AGG	393	405	393	70	4	0	M13R	RIGHT	GGAAACAGCTATGACCAT	243,20	TCCTGTGGTGGATGAAGCTC	60.15	55	0	0	0	4.09	0.15	405,19	GGAAACAGCTATGACCATGAGCAAGAAACACCGGCTG	60.16	57.9	0	0	0	4.85	1.16	181	1.68	1.68	1.31	ENSGALT00000036249	480	0	702	1	475	855	378	12	9370027	9373924	9370075	9373924
FZYUT3M04X4H83	317	17140	829	AGG	118	130	118	187	4	0	M13R	LEFT	GGAAACAGCTATGACCA	86,22	GGAAACAGCTATGACCATCTCCAAAGCAGAAGAGATAGC	58.37	45.46	0	0	0	2.97	3.63	196,20	TGAGCTGGTGGTTGCAATTC	59.8	50	0	0	0	2.17	0.21	130	0	0	3.84	ENSGALT00000002126	338	4.00E-111	399	1	317	1535	1204	28	2214540	2223356	2214540	2223356	2223344
FZYUT3M04X4H83	317	17140	829	AGG	118	130	118	187	4	0	M13R	LEFT	GGAAACAGCTATGACCA	86,22	GGAAACAGCTATGACCATCTCCAAAGCAGAAGAGATAGC	58.37	45.46	0	0	0	2.97	3.63	196,20	TGAGCTGGTGGTTGCAATTC	59.8	50	0	0	0	2.17	0.21	130	0	0	3.84	ENSGALT00000002126	338	4.00E-111	399	1	317	1535	1204	28	2214540	2223356	2214540	2223356
FZYUT3M04X4H83	317	17140	829	AGG	118	130	118	187	4	0	M13R	LEFT	GGAAACAGCTATGACCA	86,22	GGAAACAGCTATGACCATCTCCAAAGCAGAAGAGATAGC	58.37	45.46	0	0	0	2.97	3.63	196,20	TGAGCTGGTGGTTGCAATTC	59.8	50	0	0	0	2.17	0.21	130	0	0	3.84	ENSGALT00000002126	338	4.00E-111	399	1	317	1535	1204	28	2214540	2223356	2214540	2223356
FZYUT3M04YH2K9	427	17160	830	CCG	310	322	310	105	4	1	M13R	LEFT	GGAAACAGCTATGACCAT	223,20	GGAAACAGCTATGACCATAACTAGAATCACCAGCAGCG	58.73	50	0	0	0	5.18	1.27	361,20	CGAGTACCCTGCGATGACAG	60.99	60	0	0	0	3.51	0.99	158	0	0	2.26	ENSGALT00000019852	294	3.00E-139	494	2	295	294	1	7	30791330	30936115	30791969	30936115
FZYUT3M04XSAY3	511	17331	838	AAC	152	173	152	338	7	1	M13R	RIGHT	GGAAACAGCTATGACCAT	23,20	ACCAGCTGAATACACAAGGC	58.93	50	0	0	0	4.35	1.07	221,20	GGAAACAGCTATGACCATCTCCTCGTGCAGTCTATCCC	60.08	60	0	0	0	3.85	0.08	218	0	0	1.15	ENSGALT00000006223	536	0	763	1	511	15922	15388	21	4582623	4668550	4582623	4668550
FZYUT3M04Y5XYU	484	17835	862	ATC	131	143	131	341	4	0	M13R	RIGHT	GGAAACAGCTATGACCA	52,20	GATTCACTGGCAGCATCGTC	60.08	55	0	7.31	0	4.2	0.08	183,20	GGAAACAGCTATGACCATGCAACAGAGGCTACAGGAG	60.15	55	0	0	0	3.69	0.15	151	0	0	0.23	ENSGALT00000020647	483	0	835	3	484	2848	2368	2	57515963	57616071	57515963	57616071
FZYUT3M04Y5XYU	484	17835	862	ATC	131	143	131	341	4	0	M13R	RIGHT	GGAAACAGCTATGACCA	52,20	GATTCACTGGCAGCATCGTC	60.08	55	0	7.31	0	4.2	0.08	183,20	GGAAACAGCTATGACCATGCAACAGAGGCTACAGGAG	60.15	55	0	0	0	3.69	0.15	151	0	0	0.23	ENSGALT00000020647	483	0	835	3	484	2848	2368	2	57515963	57616071	57515963	57616071
FZYUT3M04Y5XYU	484	17835	862	ATC	131	143	131	341	4	0	M13R	RIGHT	GGAAACAGCTATGACCA	52,20	GATTCACTGGCAGCATCGTC	60.08	55	0	7.31	0	4.2	0.08	183,20	GGAAACAGCTATGACCATGCAACAGAGGCTACAGGAG	60.15	55	0	0	0	3.69	0.15	151	0	0	0.23	ENSGALT00000020647	483	0	835	3	484	2848	2368	2	57515963	57616071	57515963	57616071
FZYUT3M04Y33HS	486	18034	869	AAG	125	137	125	349	4	1	CAG	RIGHT	CAGTCGGGCGTCATC	12,20	TTCTGCTGGGTTTGCTTTGG	60.01	50	0	0	0	3.28	0.01	246,20	CAGTCGGGCGTCATCACTCAGACAGCTCAGACTCG	59.59	55	0	0	0	4.18	0.41	254	0	0	0.42	ENSGALT00000004226	485	0	809	1	485	1912	1432	17	7841265	7871805	7841265	7871805	7871608
FZYUT3M04Y33HS	486	18034	869	AAG	125	137	125	349	4	1	CAG	RIGHT	CAGTCGGGCGTCATC	12,20	TTCTGCTGGGTTTGCTTTGG	60.01	50	0	0	0	3.28	0.01	246,20	CAGTCGGGCGTCATCACTCAGACAGCTCAGACTCG	59.59	55	0	0	0	4.18	0.41	254	0	0	0.42	ENSGALT00000004226	485	0	809	1	485	1912	1432	17	7841265	7871805	7841265	7871805	7857872
FZYUT3M04Y33HS	486	18034	869	AAG	125	137	125	349	4	1	CAG	RIGHT	CAGTCGGGCGTCATC	12,20	TTCTGCTGGGTTTGCTTTGG	60.01	50	0	0	0	3.28	0.01	246,20	CAGTCGGGCGTCATCACTCAGACAGCTCAGACTCG	59.59	55	0	0	0	4.18	0.41	254	0	0	0.42	ENSGALT00000004226	485	0	809	1	485	1912	1432	17	7841265	7871805	7841265	7871805
FZYUT3M04YTI0F	487	18104	874	CCG	417	435	417	52	6	1	CAG	RIGHT	CAGTCGGGCGTCATCA	278,20	TGATGATGGTGCGCTTTGAC	59.94	50	0	0	0	3.18	0.06	463,18	CAGTCGGGCGTCATCAGCGGTCCATCCTGTGCAG	61.56	66.67	0	0	0	4.41	3.56	203	2.17	0	3.62	ENSGALT00000009143	271	9.00E-130	462	194	464	271	1	19	9227832	9266690	9227832	9266690	9227832
FZYUT3M04YTI0F	487	18104	874	CCG	417	435	417	52	6	1	CAG	RIGHT	CAGTCGGGCGTCATCA	278,20	TGATGATGGTGCGCTTTGAC	59.94	50	0	0	0	3.18	0.06	463,18	CAGTCGGGCGTCATCAGCGGTCCATCCTGTGCAG	61.56	66.67	0	0	0	4.41	3.56	203	2.17	0	3.62	ENSGALT00000009143	271	9.00E-130	462	194	464	271	1	19	9227832	9266690	9227832	9266690
FZYUT3M04Y3ZAF	409	18119	875	CCG	346	361	346	48	5	0	CAG	RIGHT	CAGTCGGGCGTCATC	180,20	AGCAGTGACTTCGGATCCTC	59.94	55	0	0	0	3.71	0.06	378,20	CAGTCGGGCGTCATCAGTTGTAGTAGGAGGCAGCG	59.94	55	0	0	0	5.18	0.06	218	0	0	0.13	ENSGALT00000039809	112	4.00E-048	191	1	112	222	111	20	7652285	7687879	7652285	7686453
FZYUT3M04YGPRC	470	18195	882	AGC	392	404	392	66	4	0	M13R	RIGHT	GGAAACAGCTATGACCA	210,20	TGCGATGAGGTGGTGTAGAG	59.94	55	0	0	0	2.43	0.06	407,20	GGAAACAGCTATGACCATCTTTCAGGACCAGCGACAC	60.72	55	0	0	0	3.67	0.72	217	0	0	0.78	ENSGALT00000017236	419	0	701	1	419	2111	1694	4	40198184	40216604	40198184	40216604
FZYUT3M04YI6FX	368	18277	884	AAG	44	56	44	312	4	3	M13R	RIGHT	GGAAACAGCTATGACCA	18,20	ACCTTACGATCCCTGAAGCC	59.93	55	0	0	0	4.35	0.07	323,20	GGAAACAGCTATGACCATCGACTTCTTCCCATCGCAG	60.58	55	0	0	0	5.18	0.58	325	0	0	0.64	ENSGALT00000006973	375	5.00E-126	449	4	368	422	50	6	12428486	12516552	12428486	12516552	12428486
FZYUT3M04YI6FX	368	18277	884	AAG	44	56	44	312	4	3	M13R	RIGHT	GGAAACAGCTATGACCA	18,20	ACCTTACGATCCCTGAAGCC	59.93	55	0	0	0	4.35	0.07	323,20	GGAAACAGCTATGACCATCGACTTCTTCCCATCGCAG	60.58	55	0	0	0	5.18	0.58	325	0	0	0.64	ENSGALT00000006973	375	5.00E-126	449	4	368	422	50	6	12428486	12516552	12428486	12516552	12439217
FZYUT3M04YI6FX	368	18277	884	AAG	44	56	44	312	4	3	M13R	RIGHT	GGAAACAGCTATGACCA	18,20	ACCTTACGATCCCTGAAGCC	59.93	55	0	0	0	4.35	0.07	323,20	GGAAACAGCTATGACCATCGACTTCTTCCCATCGCAG	60.58	55	0	0	0	5.18	0.58	325	0	0	0.64	ENSGALT00000006973	375	5.00E-126	449	4	368	422	50	6	12428486	12516552	12428486	12516552
FZYUT3M04X2RAS	416	18333	887	AGC	249	261	249	155	4	3	CAG	RIGHT	CAGTCGGGCGTCATCA	228,20	ACTGATCTCGCTGCTTTGTG	59.31	50	0	0	0	3.33	0.69	323,20	CAGTCGGGCGTCATCACTTCATGCCTGTCTGTCCTG	59.02	55	0	0	0	3.86	0.99	115	0	0	1.68	ENSGALT00000026489	291	7.00E-135	479	1	289	290	1	3	99055787	99062221	99055787	99062221
FZYUT3M04YC7EV	426	18417	889	AGC	229	241	229	185	4	0	M13R	LEFT	GGAAACAGCTATGACC	20,20	GGAAACAGCTATGACCATTTGTTCCACTCGAAGCCC	59.22	50	0	0	0	5.19	0.78	313,20	TACGACGCAGGGAAGTACAG	59.94	55	0	0	0	2.74	0.06	313	0	0	0.84	ENSGALT00000000159	287	5.00E-132	470	1	287	287	1	Un_random	56431992	56433055	56431992	56433055	56433054
FZYUT3M04YC7EV	426	18417	889	AGC	229	241	229	185	4	0	M13R	LEFT	GGAAACAGCTATGACC	20,20	GGAAACAGCTATGACCATTTGTTCCACTCGAAGCCC	59.22	50	0	0	0	5.19	0.78	313,20	TACGACGCAGGGAAGTACAG	59.94	55	0	0	0	2.74	0.06	313	0	0	0.84	ENSGALT00000000159	287	5.00E-132	470	1	287	287	1	Un_random	56431992	56433055	56431992	56433055
FZYUT3M04X9CLE	362	18727	902	AAG	256	268	256	94	4	0	M13R	LEFT	GGAAACAGCTATGACCA	28,20	GGAAACAGCTATGACCATCTTCTCCCAGTAGTTGCGG	59.86	55	0	0	0	5.69	0.14	273,20	CCAAAGCGTGATGAGACAGC	60.29	55	0	0	0	4.4	0.29	265	0	0	0.43	ENSGALT00000011691	361	4.00E-162	569	3	362	1068	710	18	9831644	9840165	9831644	9840165	9831644
FZYUT3M04XRBVR	422	18925	907	AGG	149	161	149	261	4	2	M13R	LEFT	GGAAACAGCTATGACCA	80,20	GGAAACAGCTATGACCATCAGCCGTATGTTCTGCTCC	60.58	55	0	0	0	4.7	0.58	320,20	CATGGCAGCTGAGAAGAAGG	59.37	55	0	0	0	3.46	0.63	260	7.04	0	1.21	ENSGALT00000025065	422	0	713	1	422	2443	2022	Z	63651121	63671625	63651121	63671625	63671576
FZYUT3M04XRBVR	422	18925	907	AGG	149	161	149	261	4	2	M13R	LEFT	GGAAACAGCTATGACCA	80,20	GGAAACAGCTATGACCATCAGCCGTATGTTCTGCTCC	60.58	55	0	0	0	4.7	0.58	320,20	CATGGCAGCTGAGAAGAAGG	59.37	55	0	0	0	3.46	0.63	260	7.04	0	1.21	ENSGALT00000025065	422	0	713	1	422	2443	2022	Z	63651121	63671625	63651121	63671625	63669016
FZYUT3M04XRBVR	422	18925	907	AGG	149	161	149	261	4	2	M13R	LEFT	GGAAACAGCTATGACCA	80,20	GGAAACAGCTATGACCATCAGCCGTATGTTCTGCTCC	60.58	55	0	0	0	4.7	0.58	320,20	CATGGCAGCTGAGAAGAAGG	59.37	55	0	0	0	3.46	0.63	260	7.04	0	1.21	ENSGALT00000025065	422	0	713	1	422	2443	2022	Z	63651121	63671625	63651121	63671625
FZYUT3M04X5GRG	485	18960	909	AGG	171	183	171	302	4	3	M13R	RIGHT	GGAAACAGCTATGACCAT	75,20	CGCTGTCACTGGTTTCTTGG	60.15	55	0	0	0	3.61	0.15	291,20	GGAAACAGCTATGACCATCGGATCCAGCAACTCACATG	59.73	55	0	10.41	0	3.21	0.27	236	0	0	0.42	ENSGALT00000002191	486	0	841	2	485	1485	1000	11	782282	837382	782282	837382
FZYUT3M04XGFEZ	458	18968	910	ATC	78	93	78	365	5	2	M13R	RIGHT	GGAAACAGCTATGACCAT	46,19	CCCTGGATTGCGCAGAATC	59.71	57.9	0.23	0.23	0	2.52	1.29	204,20	GGAAACAGCTATGACCATGACTCAGCTCTGGACACCTC	60.22	60	0	0	0	3.85	0.22	178	0	0	1.51	ENSGALT00000009190	377	2.00E-171	601	82	457	2247	1872	13	13356654	13373646	13356654	13373646	13356654
FZYUT3M04XGFEZ	458	18968	910	ATC	78	93	78	365	5	2	M13R	RIGHT	GGAAACAGCTATGACCAT	46,19	CCCTGGATTGCGCAGAATC	59.71	57.9	0.23	0.23	0	2.52	1.29	204,20	GGAAACAGCTATGACCATGACTCAGCTCTGGACACCTC	60.22	60	0	0	0	3.85	0.22	178	0	0	1.51	ENSGALT00000009190	377	2.00E-171	601	82	457	2247	1872	13	13356654	13373646	13356654	13373646
FZYUT3M04YCPHS	397	19308	918	AGC	239	251	239	146	4	3	M13R	RIGHT	GGAAACAGCTA	95,20	CCTTAGGTGCAATGCTGGAG	59.37	55	0	0	0	3.86	0.63	292,20	GGAAACAGCTATGACCATCAGCGATTGTCTG	58.73	50	0	0	0	3.51	1.27	217	2.48	7.74	1.9	ENSGALT00000021979	399	3.00E-178	623	1	397	1298	902	Z	43939288	43974047	43939288	43974047
FZYUT3M04YIB6J	354	19442	925	AAT	237	249	237	105	4	1	M13R	LEFT	GGAAACAGCTATGACCA	194,20	GGAAACAGCTATGACCATGAAAGCAAGCACAGTCCTC	59.16	50	0	0	0	3.71	0.85	297,20	CATTGCCTTCACACTGCTGG	60.51	55	0	0	0	4.85	0.5	123	0	0	1.35	ENSGALT00000007530	360	5.00E-136	483	1	354	3351	2997	8	7978145	8047910	7978145	8047910	7978145
FZYUT3M04YIB6J	354	19442	925	AAT	237	249	237	105	4	1	M13R	LEFT	GGAAACAGCTATGACCA	194,20	GGAAACAGCTATGACCATGAAAGCAAGCACAGTCCTC	59.16	50	0	0	0	3.71	0.85	297,20	CATTGCCTTCACACTGCTGG	60.51	55	0	0	0	4.85	0.5	123	0	0	1.35	ENSGALT00000007530	360	5.00E-136	483	1	354	3351	2997	8	7978145	8047910	7978145	8047910
FZYUT3M04X18SH	367	19619	932	CCG	43	55	43	312	4	1	M13R	RIGHT	GGAAACAGCTATGACC	6,19	GCATCAGGAGCTCACGGAG	60.97	63.16	0	3.15	0	4.63	1.97	153,20	GGAAACAGCTATGACCATCCGAAGCTCTGCAGATCC	60.37	55	3.74	9.4	0	3.36	0.37	167	17.2	10.14	2.34	ENSGALT00000029828	321	8.00E-129	459	48	367	416	96	Un_random	61569165	61572651	61569165	61572651
FZYUT3M04Y9IR9	266	19753	937	AGG	211	223	211	43	4	3	M13R	LEFT	GGAAACAGCTATGACCAT	105,19	GGAAACAGCTATGACCATACCCTCTGCCTTCACTGTG	60.01	57.9	0	0	0	3.66	1.01	237,19	GATGACAACCAGCGCATCC	60.01	57.9	0	0	0	3.51	1.01	151	0	0	2.02	ENSGALT00000000273	263	3.00E-102	370	4	266	639	382	22	421583	433352	421583	433352	421583
FZYUT3M04Y9IR9	266	19753	937	AGG	211	223	211	43	4	3	M13R	LEFT	GGAAACAGCTATGACCAT	105,19	GGAAACAGCTATGACCATACCCTCTGCCTTCACTGTG	60.01	57.9	0	0	0	3.66	1.01	237,19	GATGACAACCAGCGCATCC	60.01	57.9	0	0	0	3.51	1.01	151	0	0	2.02	ENSGALT00000000273	263	3.00E-102	370	4	266	639	382	22	421583	433352	421583	433352	424421
FZYUT3M04Y9IR9	266	19753	937	AGG	211	223	211	43	4	3	M13R	LEFT	GGAAACAGCTATGACCAT	105,19	GGAAACAGCTATGACCATACCCTCTGCCTTCACTGTG	60.01	57.9	0	0	0	3.66	1.01	237,19	GATGACAACCAGCGCATCC	60.01	57.9	0	0	0	3.51	1.01	151	0	0	2.02	ENSGALT00000000273	263	3.00E-102	370	4	266	639	382	22	421583	433352	421583	433352
FZYUT3M04XGAEF	364	19942	942	AGC	209	221	209	143	4	3	CAG	RIGHT	CAGTCGGGCGTCAT	0,22	GGTGGCTCATCATCAGAACTAC	59.3	50	0	0	0	2.73	2.7	289,22	CAGTCGGGCGTCATCAACTACTGCTGCAACAAAGAC	59.12	45.46	0	3.56	0	3.01	2.88	311	0	0	5.58	ENSGALT00000011561	366	1.00E-156	551	1	364	554	198	13	17715613	17724152	17715613	17724152
FZYUT3M04Y1P6C	315	19973	943	AGC	199	211	199	104	4	3	M13R	LEFT	GGAAACAGCTATGACCA	175,20	GGAAACAGCTATGACCATCCTTGTACATCTCCAGGGC	59.57	55	0	5.28	0	5.19	0.43	264,20	ACACCAGGAAGAACGTACCC	60.08	55	0	0	0	3.69	0.08	109	0	5.64	0.51	ENSGALT00000008096	230	4.00E-077	287	2	231	1898	1669	2	671350	732397	671350	728240
FZYUT3M04YWKVT	338	20073	947	ACT	266	278	266	60	4	0	M13R	LEFT	GGAAACAGCTATGACCA	1,20	GGAAACAGCTATGACCATCCCATACACTCCTGCTACG	59.36	55	0	0	0	3.51	0.64	291,22	AGAAGCTCAGAAATCAGCTCAC	59.16	45.46	0	0	0	3.51	2.84	312	0	0	3.48	ENSGALT00000017584	338	3.00E-163	573	1	338	2079	1743	5	47297784	47312668	47297784	47312668	47297784
FZYUT3M04YWKVT	338	20073	947	ACT	266	278	266	60	4	0	M13R	LEFT	GGAAACAGCTATGACCA	1,20	GGAAACAGCTATGACCATCCCATACACTCCTGCTACG	59.36	55	0	0	0	3.51	0.64	291,22	AGAAGCTCAGAAATCAGCTCAC	59.16	45.46	0	0	0	3.51	2.84	312	0	0	3.48	ENSGALT00000017584	338	3.00E-163	573	1	338	2079	1743	5	47297784	47312668	47297784	47312668
FZYUT3M04XWIZB	306	20140	951	AGC	131	143	131	163	4	0	CAG	LEFT	CAGTCGGGCGTCATCA	82,20	CAGTCGGGCGTCATCACTGGACTTTGCGATGTGAGC	60.29	55	0	0	0	4.26	0.29	194,20	GCTGCCTGATGTGTGTGAAG	60.22	55	0	0	0	3.02	0.22	132	0	0	0.51	ENSGALT00000002468	310	4.00E-136	483	2	306	1700	1393	19	3322335	3368491	3322335	3368491
FZYUT3M04YUZTJ	328	20148	953	ATC	265	283	265	45	6	3	M13R	LEFT	GGAAACAGCTATGACCAT	90,20	GGAAACAGCTATGACCATAACAGCAGCTTTCAGTTGGG	59.72	50	0	0	0	4.12	0.28	300,20	GTGGGAGCAATCGTTCATCC	59.73	55	0	0	0	3.51	0.27	230	0	0	0.55	ENSGALT00000036231	330	3.00E-157	553	1	328	1052	729	12	13850585	13904719	13850660	13904719
FZYUT3M04YUZTJ	328	20148	953	ATC	265	283	265	45	6	3	M13R	LEFT	GGAAACAGCTATGACCAT	90,20	GGAAACAGCTATGACCATAACAGCAGCTTTCAGTTGGG	59.72	50	0	0	0	4.12	0.28	300,20	GTGGGAGCAATCGTTCATCC	59.73	55	0	0	0	3.51	0.27	230	0	0	0.55	ENSGALT00000036231	330	3.00E-157	553	1	328	1052	729	12	13850585	13904719	13850660	13904719	13850660
FZYUT3M04YUZTJ	328	20148	953	ATC	265	283	265	45	6	3	M13R	LEFT	GGAAACAGCTATGACCAT	90,20	GGAAACAGCTATGACCATAACAGCAGCTTTCAGTTGGG	59.72	50	0	0	0	4.12	0.28	300,20	GTGGGAGCAATCGTTCATCC	59.73	55	0	0	0	3.51	0.27	230	0	0	0.55	ENSGALT00000036231	330	3.00E-157	553	1	328	1052	729	12	13850585	13904719	13850660	13904719	13851012
FZYUT3M04X9B8K	372	20460	966	AAC	214	229	214	143	5	0	CAG	LEFT	CAGTCGGGCGTCATC	46,21	CAGTCGGGCGTCATCACAAGGCTCCATCACTATTGC	59.12	47.62	0	0	0	3.56	1.88	314,20	GCATGGAGAAAGTGCAGCAG	60.57	55	0	0	0	4.24	0.57	288	0	0	2.46	ENSGALT00000027240	373	4.00E-107	387	2	372	1733	1387	1	147004631	147015242	147004631	147015242
FZYUT3M04X2AS2	362	20982	987	AGG	152	167	152	195	5	0	M13R	RIGHT	GGAAACAGCTATGACCAT	97,20	GGCTTTGCAGGTACAGACAC	59.87	55	0	0	0	3.67	0.13	273,20	GGAAACAGCTATGACCATACAGACCCACCTCCAAACTC	60.01	55	0	0	0	3.01	0.01	196	0	0	0.14	ENSGALT00000037639	359	3.00E-173	606	2	359	1136	778	5	45577799	45598673	45577801	45598673	45577801
FZYUT3M04X2AS2	362	20982	987	AGG	152	167	152	195	5	0	M13R	RIGHT	GGAAACAGCTATGACCAT	97,20	GGCTTTGCAGGTACAGACAC	59.87	55	0	0	0	3.67	0.13	273,20	GGAAACAGCTATGACCATACAGACCCACCTCCAAACTC	60.01	55	0	0	0	3.01	0.01	196	0	0	0.14	ENSGALT00000037639	359	3.00E-173	606	2	359	1136	778	5	45577799	45598673	45577801	45598673
FZYUT3M04X2AS2	362	20982	987	AGG	152	167	152	195	5	0	M13R	RIGHT	GGAAACAGCTATGACCAT	97,20	GGCTTTGCAGGTACAGACAC	59.87	55	0	0	0	3.67	0.13	273,20	GGAAACAGCTATGACCATACAGACCCACCTCCAAACTC	60.01	55	0	0	0	3.01	0.01	196	0	0	0.14	ENSGALT00000037639	359	3.00E-173	606	2	359	1136	778	5	45577799	45598673	45577801	45598673
FZYUT3M04XH4RO	374	21015	988	AGC	217	229	217	145	4	0	M13R	LEFT	GGAAACAGCTATG	58,20	GGAAACAGCTATGACCATATGCGGCCTCTGTAG	60.08	55	0	0	0	2.74	0.08	235,20	GATCAACATCATCGCAGCCG	60.5	55	0	0	0	5.52	0.5	197	0	0	0.58	ENSGALT00000025774	377	0	638	1	374	2803	2428	4	91926528	92041112	91926566	92040863	91973240
FZYUT3M04XH4RO	374	21015	988	AGC	217	229	217	145	4	0	M13R	LEFT	GGAAACAGCTATG	58,20	GGAAACAGCTATGACCATATGCGGCCTCTGTAG	60.08	55	0	0	0	2.74	0.08	235,20	GATCAACATCATCGCAGCCG	60.5	55	0	0	0	5.52	0.5	197	0	0	0.58	ENSGALT00000025774	377	0	638	1	374	2803	2428	4	91926528	92041112	91926566	92040863	92015630
FZYUT3M04XH4RO	374	21015	988	AGC	217	229	217	145	4	0	M13R	LEFT	GGAAACAGCTATG	58,20	GGAAACAGCTATGACCATATGCGGCCTCTGTAG	60.08	55	0	0	0	2.74	0.08	235,20	GATCAACATCATCGCAGCCG	60.5	55	0	0	0	5.52	0.5	197	0	0	0.58	ENSGALT00000025774	377	0	638	1	374	2803	2428	4	91926528	92041112	91926566	92040863	91926566
FZYUT3M04XH4RO	374	21015	988	AGC	217	229	217	145	4	0	M13R	LEFT	GGAAACAGCTATG	58,20	GGAAACAGCTATGACCATATGCGGCCTCTGTAG	60.08	55	0	0	0	2.74	0.08	235,20	GATCAACATCATCGCAGCCG	60.5	55	0	0	0	5.52	0.5	197	0	0	0.58	ENSGALT00000025774	377	0	638	1	374	2803	2428	4	91926528	92041112	91926566	92040863	91948397
FZYUT3M04Y0LQQ	261	21353	991	AGC	60	72	60	189	4	3	CAG	LEFT	CAGTCGGGCGTCATC	19,20	CAGTCGGGCGTCATCAGTCTGTTGCTGCTGGAAAG	59.15	50	0	0	0	2.62	0.85	134,20	TTGCAGCAGACACATCAAGC	60.15	50	0	0	0	4.01	0.15	135	4.57	21.27	1	ENSGALT00000010241	267	5.00E-100	363	1	261	1375	1118	2	7606886	7639862	7606886	7639862
FZYUT3M04Y0LQQ	261	21353	991	AGC	60	72	60	189	4	3	CAG	LEFT	CAGTCGGGCGTCATC	19,20	CAGTCGGGCGTCATCAGTCTGTTGCTGCTGGAAAG	59.15	50	0	0	0	2.62	0.85	134,20	TTGCAGCAGACACATCAAGC	60.15	50	0	0	0	4.01	0.15	135	4.57	21.27	1	ENSGALT00000010241	267	5.00E-100	363	1	261	1375	1118	2	7606886	7639862	7606886	7639862
FZYUT3M04XSS2N	369	21475	993	AGC	104	119	104	250	5	2	M13R	RIGHT	GGAAACAGCTATGACCA	28,21	TCTTTGACGGGCACTTTCTTG	59.81	47.62	0	0	0	3.02	1.19	214,20	GGAAACAGCTATGACCATCTCTACAGTGTGAGCCAGC	59.87	55	0	10.37	0	4.85	0.13	206	0	0	1.33	ENSGALT00000015423	364	8.00E-164	575	2	364	3218	2858	4	23244567	23310569	23244567	23310569
FZYUT3M04YI2CP	449	21536	996	AG	288	300	288	149	6	0	CAG	RIGHT	CAGTCGGGCGTCA	221,20	GATGTAGCCAGAGGTCCCTG	60.01	60	0	0	0	4.45	0.01	386,20	CAGTCGGGCGTCATCAAGTCATCGCCTGCCTAG	60.3	55	0	0	0	3.02	0.29	185	0	0	0.3	ENSGALT00000009122	98	1.00E-038	159	21	118	200	297	6	18062934	18073023	18062934	18073023	18072916
FZYUT3M04YI2CP	449	21536	996	AG	288	300	288	149	6	0	CAG	RIGHT	CAGTCGGGCGTCA	221,20	GATGTAGCCAGAGGTCCCTG	60.01	60	0	0	0	4.45	0.01	386,20	CAGTCGGGCGTCATCAAGTCATCGCCTGCCTAG	60.3	55	0	0	0	3.02	0.29	185	0	0	0.3	ENSGALT00000009122	98	1.00E-038	159	21	118	200	297	6	18062934	18073023	18062934	18073023	18068815
FZYUT3M04XE5OI	236	21802	1006	ATC	98	110	98	126	4	2	M13R	LEFT	GGAAACAGCTATGACCA	38,21	GGAAACAGCTATGACCATCCACAGTGTTTGCCATCTTC	59.53	47.62	0	0	0	2.87	1.47	118,20	GAAGTTGACTCTGGAAGGCC	58.94	55	0	0	22.7	5.19	1.06	100	0.61	0	2.53	ENSGALT00000014863	246	2.00E-099	361	1	236	627	384	3	17861164	17896731	17861164	17896731	17896715
FZYUT3M04XE5OI	236	21802	1006	ATC	98	110	98	126	4	2	M13R	LEFT	GGAAACAGCTATGACCA	38,21	GGAAACAGCTATGACCATCCACAGTGTTTGCCATCTTC	59.53	47.62	0	0	0	2.87	1.47	118,20	GAAGTTGACTCTGGAAGGCC	58.94	55	0	0	22.7	5.19	1.06	100	0.61	0	2.53	ENSGALT00000014863	246	2.00E-099	361	1	236	627	384	3	17861164	17896731	17861164	17896731
FZYUT3M04XPUCR	181	22521	1024	AT	86	100	86	81	7	3	CAG	LEFT	CAGTCGGGCGTCAT	38,21	CAGTCGGGCGTCATCAGTTACAGCAAGGACAGAGC	59.68	52.38	0	0	0	4.09	1.32	128,22	GGGAGCCAACAAGAATAAACTG	58.32	45.46	0	0	0	3.16	3.68	112	0	0	5.01	ENSGALT00000023348	184	1.00E-083	307	1	181	3242	3061	1	80242139	80267074	80242139	80267074	80266868
FZYUT3M04XPUCR	181	22521	1024	AT	86	100	86	81	7	3	CAG	LEFT	CAGTCGGGCGTCAT	38,21	CAGTCGGGCGTCATCAGTTACAGCAAGGACAGAGC	59.68	52.38	0	0	0	4.09	1.32	128,22	GGGAGCCAACAAGAATAAACTG	58.32	45.46	0	0	0	3.16	3.68	112	0	0	5.01	ENSGALT00000023348	184	1.00E-083	307	1	181	3242	3061	1	80242139	80267074	80242139	80267074	80266468
FZYUT3M04XPUCR	181	22521	1024	AT	86	100	86	81	7	3	CAG	LEFT	CAGTCGGGCGTCAT	38,21	CAGTCGGGCGTCATCAGTTACAGCAAGGACAGAGC	59.68	52.38	0	0	0	4.09	1.32	128,22	GGGAGCCAACAAGAATAAACTG	58.32	45.46	0	0	0	3.16	3.68	112	0	0	5.01	ENSGALT00000023348	184	1.00E-083	307	1	181	3242	3061	1	80242139	80267074	80242139	80267074	80265472
FZYUT3M04XPUCR	181	22521	1024	AT	86	100	86	81	7	3	CAG	LEFT	CAGTCGGGCGTCAT	38,21	CAGTCGGGCGTCATCAGTTACAGCAAGGACAGAGC	59.68	52.38	0	0	0	4.09	1.32	128,22	GGGAGCCAACAAGAATAAACTG	58.32	45.46	0	0	0	3.16	3.68	112	0	0	5.01	ENSGALT00000023348	184	1.00E-083	307	1	181	3242	3061	1	80242139	80267074	80242139	80267074
FZYUT3M04XGJSH	295	22541	1025	AGG	94	106	94	189	4	1	CAG	LEFT	CAGTCGGGCGTCATCA	3,20	CAGTCGGGCGTCATCATTGGTGTAGCTGCTGGTCAC	61.01	55	15.08	15.08	0	3.67	1.01	207,20	AGACCTTCCTCTTTCCACCC	59.42	55	0	0	0	4.61	0.59	224	0	6.01	1.59	ENSGALT00000002310	85	5.00E-026	117	2	85	84	1	4	1209324	1210568	1209324	1210568	1210532
FZYUT3M04XGJSH	295	22541	1025	AGG	94	106	94	189	4	1	CAG	LEFT	CAGTCGGGCGTCATCA	3,20	CAGTCGGGCGTCATCATTGGTGTAGCTGCTGGTCAC	61.01	55	15.08	15.08	0	3.67	1.01	207,20	AGACCTTCCTCTTTCCACCC	59.42	55	0	0	0	4.61	0.59	224	0	6.01	1.59	ENSGALT00000002310	85	5.00E-026	117	2	85	84	1	4	1209324	1210568	1209324	1210568	1210337
FZYUT3M04XGJSH	295	22541	1025	AGG	94	106	94	189	4	1	CAG	LEFT	CAGTCGGGCGTCATCA	3,20	CAGTCGGGCGTCATCATTGGTGTAGCTGCTGGTCAC	61.01	55	15.08	15.08	0	3.67	1.01	207,20	AGACCTTCCTCTTTCCACCC	59.42	55	0	0	0	4.61	0.59	224	0	6.01	1.59	ENSGALT00000002310	85	5.00E-026	117	2	85	84	1	4	1209324	1210568	1209324	1210568
FZYUT3M04Y9T5O	458	22684	1032	AGC	53	65	53	393	4	1	M13R	LEFT	GGAAACAGCTATGACCAT	20,20	GGAAACAGCTATGACCATCTTCCCTCATCGATGCGTTC	59.53	55	0	11.11	0	3.95	0.48	153,20	GCAACATCCATCAGTCCACG	60.01	55	0	0	0	4.94	0.01	153	0	0	0.49	ENSGALT00000039958	463	0	745	1	458	1287	826	15	637379	665430	637379	661083
F0MOSGK01A6Y1Q	286	22920	1038	AGC	189	204	189	82	5	0	CAG	RIGHT	CAGTCGGGCGTCAT	40,20	CACTTCTGGTAGGTCGGGAG	59.94	60	0	0	0	4.3	0.06	208,20	CAGTCGGGCGTCATCAGCAGCTCTCCTTCTATGC	58.88	55	0	0	0	3.14	1.12	188	0	0	1.18	ENSGALT00000008166	287	3.00E-127	453	1	286	1291	1010	19	7152648	7157986	7152648	7157986
F0MOSGK01A0C8N	284	23748	1065	AGC	179	191	179	93	4	2	M13R	LEFT	GGAAACAGCTATGACCAT	72,20	GGAAACAGCTATGACCATAACCCACCTGTAGCGTGATG	60.8	55	0	0	0	3.07	0.8	228,20	TGTTCTGGTTTGCAGCACTG	60.01	50	0	0	0	3.66	0.01	176	0	0	0.81	ENSGALT00000005241	279	1.00E-085	315	12	284	3254	2984	6	10431747	10447936	10431747	10447936	10431747
F0MOSGK01A0C8N	284	23748	1065	AGC	179	191	179	93	4	2	M13R	LEFT	GGAAACAGCTATGACCAT	72,20	GGAAACAGCTATGACCATAACCCACCTGTAGCGTGATG	60.8	55	0	0	0	3.07	0.8	228,20	TGTTCTGGTTTGCAGCACTG	60.01	50	0	0	0	3.66	0.01	176	0	0	0.81	ENSGALT00000005241	279	1.00E-085	315	12	284	3254	2984	6	10431747	10447936	10431747	10447936	10432073
F0MOSGK01A0C8N	284	23748	1065	AGC	179	191	179	93	4	2	M13R	LEFT	GGAAACAGCTATGACCAT	72,20	GGAAACAGCTATGACCATAACCCACCTGTAGCGTGATG	60.8	55	0	0	0	3.07	0.8	228,20	TGTTCTGGTTTGCAGCACTG	60.01	50	0	0	0	3.66	0.01	176	0	0	0.81	ENSGALT00000005241	279	1.00E-085	315	12	284	3254	2984	6	10431747	10447936	10431747	10447936
F0MOSGK01A2GB5	351	23782	1068	AGG	105	117	105	234	4	0	M13R	RIGHT	GGAAACAGCTATGACCA	17,20	TCCTTAGCCTTCATCTCCGC	60.01	55	0	0	0	5.54	0.01	327,20	GGAAACAGCTATGACCATCTCCAAGGCCAACGAGATC	60.22	55	0	8.74	0	2.75	0.22	330	0.02	0	0.23	ENSGALT00000040634	201	8.00E-094	342	152	351	801	601	27	1601934	1607017	1604168	1606559
F0MOSGK01A1T7L	408	23893	1070	AGG	253	265	253	143	4	2	CAG	LEFT	CAGTCGGGCGTCAT	36,20	CAGTCGGGCGTCATCAGAGCTGCTTGATCCACTG	59.38	55	0	2.42	0	3.66	0.62	344,20	GCAAGCTGATGGAAACCTCG	60.29	55	0	0	0	4.63	0.29	328	0	0	0.92	ENSGALT00000005857	402	0	691	6	407	2355	1954	23	5607851	5719752	5607851	5719752
F0MOSGK01ASD8K	371	24229	1076	ATC	279	294	279	77	5	0	M13R	RIGHT	GGAAACAGCTATGACCA	107,20	CAGACGAGGAGGTACAGGTG	59.94	60	0	0	0	4	0.06	331,21	GGAAACAGCTATGACCATGAGAACTCCAGATGTTGCAG	58.71	47.62	0	0	0	4.41	2.29	245	0	0	2.35	ENSGALT00000024772	371	6.00E-180	628	1	371	1673	1304	1	89991451	90115530	89991451	90115530
F0MOSGK01BDAF6	259	24257	1078	AAAC	105	121	105	138	4	3	M13R	LEFT	GGAAACAGCTATGACCA	13,22	GGAAACAGCTATGACCATGCCAGTATTGCAACAGACATG	60.27	45.46	0	2.12	0	3.21	2.27	148,20	GCTACCGCGTCTGAAATTCC	60.08	55	0	0	0	3.01	0.08	155	0	0	2.36	ENSGALT00000005511	266	5.00E-090	329	1	259	1848	1590	22	2633839	2638219	2633839	2638219	2633839
F0MOSGK01BDAF6	259	24257	1078	AAAC	105	121	105	138	4	3	M13R	LEFT	GGAAACAGCTATGACCA	13,22	GGAAACAGCTATGACCATGCCAGTATTGCAACAGACATG	60.27	45.46	0	2.12	0	3.21	2.27	148,20	GCTACCGCGTCTGAAATTCC	60.08	55	0	0	0	3.01	0.08	155	0	0	2.36	ENSGALT00000005511	266	5.00E-090	329	1	259	1848	1590	22	2633839	2638219	2633839	2638219
F0MOSGK01BDAF6	259	24257	1078	AAAC	105	121	105	138	4	3	M13R	LEFT	GGAAACAGCTATGACCA	13,22	GGAAACAGCTATGACCATGCCAGTATTGCAACAGACATG	60.27	45.46	0	2.12	0	3.21	2.27	148,20	GCTACCGCGTCTGAAATTCC	60.08	55	0	0	0	3.01	0.08	155	0	0	2.36	ENSGALT00000005511	266	5.00E-090	329	1	259	1848	1590	22	2633839	2638219	2633839	2638219
F0MOSGK01ARC7D	278	24397	1088	AGC	155	167	155	111	4	0	M13R	LEFT	GGAAACAGCTATGACCA	43,20	GGAAACAGCTATGACCATGACAACCTCTCCTTCCAGC	60.08	55	0	0	0	4.85	0.08	207,20	GAGGGCACTGATCAACAAGC	59.94	55	0	0	0	4.01	0.06	184	0	0	0.14	ENSGALT00000026678	278	2.00E-133	473	1	278	1252	976	3	107596222	107681931	107596222	107681931	107681770
F0MOSGK01ARC7D	278	24397	1088	AGC	155	167	155	111	4	0	M13R	LEFT	GGAAACAGCTATGACCA	43,20	GGAAACAGCTATGACCATGACAACCTCTCCTTCCAGC	60.08	55	0	0	0	4.85	0.08	207,20	GAGGGCACTGATCAACAAGC	59.94	55	0	0	0	4.01	0.06	184	0	0	0.14	ENSGALT00000026678	278	2.00E-133	473	1	278	1252	976	3	107596222	107681931	107596222	107681931
F0MOSGK01A3EJ1	450	24412	1090	AC	222	234	222	216	6	0	CAG	RIGHT	CAGTCGGGCGTCATCA	58,20	GGGTCTCTTGCTTCCTTGAC	58.94	55	0	0	0	3.18	1.06	238,21	CAGTCGGGCGTCATCATTAAACTTCATGCTCACACGC	58.21	42.86	0	0	0	5.34	2.79	201	0	0	3.86	ENSGALT00000021626	390	5.00E-132	470	57	439	5146	4769	1	69043334	69117758	69043334	69117758	69043334
F0MOSGK01A3EJ1	450	24412	1090	AC	222	234	222	216	6	0	CAG	RIGHT	CAGTCGGGCGTCATCA	58,20	GGGTCTCTTGCTTCCTTGAC	58.94	55	0	0	0	3.18	1.06	238,21	CAGTCGGGCGTCATCATTAAACTTCATGCTCACACGC	58.21	42.86	0	0	0	5.34	2.79	201	0	0	3.86	ENSGALT00000021626	390	5.00E-132	470	57	439	5146	4769	1	69043334	69117758	69043334	69117758	69050401
F0MOSGK01A3EJ1	450	24412	1090	AC	222	234	222	216	6	0	CAG	RIGHT	CAGTCGGGCGTCATCA	58,20	GGGTCTCTTGCTTCCTTGAC	58.94	55	0	0	0	3.18	1.06	238,21	CAGTCGGGCGTCATCATTAAACTTCATGCTCACACGC	58.21	42.86	0	0	0	5.34	2.79	201	0	0	3.86	ENSGALT00000021626	390	5.00E-132	470	57	439	5146	4769	1	69043334	69117758	69043334	69117758
F0MOSGK01BCCDV	379	24432	1091	AGG	133	145	133	234	4	2	M13R	RIGHT	GGAAACAGCTATGACCAT	107,20	TAGCGAGGACTGATGAGCTG	59.73	55	0	0	0	4.24	0.28	276,20	GGAAACAGCTATGACCATGGAGAAGAAGCGCGGTAATC	59.53	55	5.46	6.89	0	1.75	0.47	189	0	0	0.75	ENSGALT00000006306	382	1.00E-171	601	1	379	5222	4843	8	6303546	6355114	6303546	6355114
F0MOSGK01ASM1M	421	24601	1096	AGG	105	117	105	304	4	2	M13R	RIGHT	GGAAACAGCTATGACCAT	18,20	TGGAGGACAAGAAGGGAGGG	61.33	60	0	0	0	4.3	1.33	353,20	GGAAACAGCTATGACCATGTTGACACGAGCACCACATC	60.22	55	0	0	0	3.06	0.22	355	0	0	1.56	ENSGALT00000007528	421	0	706	1	421	1966	1546	8	7978145	8047910	7978204	8047091	7978204
F0MOSGK01ASM1M	421	24601	1096	AGG	105	117	105	304	4	2	M13R	RIGHT	GGAAACAGCTATGACCAT	18,20	TGGAGGACAAGAAGGGAGGG	61.33	60	0	0	0	4.3	1.33	353,20	GGAAACAGCTATGACCATGTTGACACGAGCACCACATC	60.22	55	0	0	0	3.06	0.22	355	0	0	1.56	ENSGALT00000007528	421	0	706	1	421	1966	1546	8	7978145	8047910	7978204	8047091
F0MOSGK01AIUU8	490	24810	1100	AAC	444	456	444	34	4	0	CAG	RIGHT	CAGTCGGGCGTCATCA	114,20	TGCTGAACACGTACTTTGGC	59.8	50	0	0	0	4.52	0.2	466,22	CAGTCGGGCGTCATCATGTATCTGTTCTCCCTCCTTCC	59.41	50	0	0	0	3.46	2.59	374	0	0	2.79	ENSGALT00000000022	493	0	776	1	490	4563	4076	5	57790585	57834535	57790585	57834535	57834409
F0MOSGK01AIUU8	490	24810	1100	AAC	444	456	444	34	4	0	CAG	RIGHT	CAGTCGGGCGTCATCA	114,20	TGCTGAACACGTACTTTGGC	59.8	50	0	0	0	4.52	0.2	466,22	CAGTCGGGCGTCATCATGTATCTGTTCTCCCTCCTTCC	59.41	50	0	0	0	3.46	2.59	374	0	0	2.79	ENSGALT00000000022	493	0	776	1	490	4563	4076	5	57790585	57834535	57790585	57834535	57833759
F0MOSGK01AIUU8	490	24810	1100	AAC	444	456	444	34	4	0	CAG	RIGHT	CAGTCGGGCGTCATCA	114,20	TGCTGAACACGTACTTTGGC	59.8	50	0	0	0	4.52	0.2	466,22	CAGTCGGGCGTCATCATGTATCTGTTCTCCCTCCTTCC	59.41	50	0	0	0	3.46	2.59	374	0	0	2.79	ENSGALT00000000022	493	0	776	1	490	4563	4076	5	57790585	57834535	57790585	57834535
F0MOSGK01AZ49Y	334	25128	1113	AGG	255	267	255	67	4	3	M13R	LEFT	GGAAACAGCTATGACCAT	48,20	GGAAACAGCTATGACCATCCTCCCTCCAGAAGACACAC	60.15	60	0	0	0	3.82	0.15	280,20	TGCCAAGAAGCCTGTTTGTG	60.01	50	0	0	0	3.33	0.01	252	0	0	0.16	ENSGALT00000040435	334	4.00E-151	532	1	334	1106	775	11	526551	536767	526551	536767	536748
F0MOSGK01AZ49Y	334	25128	1113	AGG	255	267	255	67	4	3	M13R	LEFT	GGAAACAGCTATGACCAT	48,20	GGAAACAGCTATGACCATCCTCCCTCCAGAAGACACAC	60.15	60	0	0	0	3.82	0.15	280,20	TGCCAAGAAGCCTGTTTGTG	60.01	50	0	0	0	3.33	0.01	252	0	0	0.16	ENSGALT00000040435	334	4.00E-151	532	1	334	1106	775	11	526551	536767	526551	536767	531832
F0MOSGK01AZ49Y	334	25128	1113	AGG	255	267	255	67	4	3	M13R	LEFT	GGAAACAGCTATGACCAT	48,20	GGAAACAGCTATGACCATCCTCCCTCCAGAAGACACAC	60.15	60	0	0	0	3.82	0.15	280,20	TGCCAAGAAGCCTGTTTGTG	60.01	50	0	0	0	3.33	0.01	252	0	0	0.16	ENSGALT00000040435	334	4.00E-151	532	1	334	1106	775	11	526551	536767	526551	536767
F0MOSGK01A2EXI	155	25506	1131	AGC	48	60	48	95	4	0	CAG	LEFT	CAGTCGGGCGTCATCA	7,20	CAGTCGGGCGTCATCATTTGGGATCAGCAGAGGAGG	59.86	55	0	0	0	4.3	0.14	114,20	GTCGAGATGAGGAAGGGTGG	60.3	60	0	0	0	4.61	0.29	127	0	0	0.44	ENSGALT00000015860	156	3.00E-060	230	1	155	1525	1372	1	109687	114770	109687	114770
F0MOSGK01ARY6K	155	25550	1132	AGG	102	114	102	41	4	1	M13R	RIGHT	GGAAACAGCTATGACCAT	39,21	CCTGATAGGTTCTGTTCTCGG	58.31	52.38	0	0	0	4.63	2.69	120,19	GGAAACAGCTATGACCATCTGATGAAGCAAGCCTGGC	59.94	57.9	8.34	8.34	0	4.85	1.06	100	0	0	3.75	ENSGALT00000027995	129	2.00E-061	233	21	149	393	265	1	200276126	200386082	200276126	200386082	200385986
F0MOSGK01ARY6K	155	25550	1132	AGG	102	114	102	41	4	1	M13R	RIGHT	GGAAACAGCTATGACCAT	39,21	CCTGATAGGTTCTGTTCTCGG	58.31	52.38	0	0	0	4.63	2.69	120,19	GGAAACAGCTATGACCATCTGATGAAGCAAGCCTGGC	59.94	57.9	8.34	8.34	0	4.85	1.06	100	0	0	3.75	ENSGALT00000027995	129	2.00E-061	233	21	149	393	265	1	200276126	200386082	200276126	200386082	200354868
F0MOSGK01ARY6K	155	25550	1132	AGG	102	114	102	41	4	1	M13R	RIGHT	GGAAACAGCTATGACCAT	39,21	CCTGATAGGTTCTGTTCTCGG	58.31	52.38	0	0	0	4.63	2.69	120,19	GGAAACAGCTATGACCATCTGATGAAGCAAGCCTGGC	59.94	57.9	8.34	8.34	0	4.85	1.06	100	0	0	3.75	ENSGALT00000027995	129	2.00E-061	233	21	149	393	265	1	200276126	200386082	200276126	200386082
F0MOSGK02BT7PP	431	26331	1156	AGG	255	273	255	158	6	3	M13R	LEFT	GGAAACAGCTATGACCAT	1,20	GGAAACAGCTATGACCATCGTTTCCCAGTTCCTTCTCC	58.94	55	0	0	0	3.71	1.06	311,20	ATGTATGAAACTTGCGCGGC	60.64	50	0	0	0	6.53	0.64	330	0	0	1.7	ENSGALT00000024777	144	3.00E-069	261	1	144	144	1	1	90562496	90684399	90562496	90684399	90562496
F0MOSGK02BT7PP	431	26331	1156	AGG	255	273	255	158	6	3	M13R	LEFT	GGAAACAGCTATGACCAT	1,20	GGAAACAGCTATGACCATCGTTTCCCAGTTCCTTCTCC	58.94	55	0	0	0	3.71	1.06	311,20	ATGTATGAAACTTGCGCGGC	60.64	50	0	0	0	6.53	0.64	330	0	0	1.7	ENSGALT00000024777	144	3.00E-069	261	1	144	144	1	1	90562496	90684399	90562496	90684399	90632132
F0MOSGK02BT7PP	431	26331	1156	AGG	255	273	255	158	6	3	M13R	LEFT	GGAAACAGCTATGACCAT	1,20	GGAAACAGCTATGACCATCGTTTCCCAGTTCCTTCTCC	58.94	55	0	0	0	3.71	1.06	311,20	ATGTATGAAACTTGCGCGGC	60.64	50	0	0	0	6.53	0.64	330	0	0	1.7	ENSGALT00000024777	144	3.00E-069	261	1	144	144	1	1	90562496	90684399	90562496	90684399
F0MOSGK02CEEKT	396	26334	1157	ACG	127	142	127	254	5	3	M13R	RIGHT	GGAAACAGCTATGACCAT	80,20	AACATCACGCCGTTTCACTG	60.15	50	0	0	0	3.66	0.15	171,18	GGAAACAGCTATGACCATAAGCCGCGTTCCAAACAC	60.01	55.56	0	0	0	3.32	2.01	109	0	0	2.16	ENSGALT00000027709	393	7.00E-140	496	1	388	2079	1697	1	184304062	184468319	184304062	184468319	184468261
F0MOSGK02CEEKT	396	26334	1157	ACG	127	142	127	254	5	3	M13R	RIGHT	GGAAACAGCTATGACCAT	80,20	AACATCACGCCGTTTCACTG	60.15	50	0	0	0	3.66	0.15	171,18	GGAAACAGCTATGACCATAAGCCGCGTTCCAAACAC	60.01	55.56	0	0	0	3.32	2.01	109	0	0	2.16	ENSGALT00000027709	393	7.00E-140	496	1	388	2079	1697	1	184304062	184468319	184304062	184468319
F0MOSGK02BXG73	164	26528	1165	ACC	113	125	113	39	4	2	CAG	LEFT	CAGTCGGGCGTCATCA	15,20	CAGTCGGGCGTCATCATCTGGAGGTTTCGGAGGTTC	59.79	55	0	0	0	3.62	0.21	125,20	GACCAACATTCCCAACAGCC	60.15	55	0	0	0	4.85	0.15	130	0	0	0.36	ENSGALT00000036025	108	2.00E-047	187	2	108	108	1	Un_random	19918874	19919122	19918874	19919122
F0MOSGK02BUGEU	313	26999	1182	AAG	100	112	100	201	4	0	CAG	LEFT	CAGTCGGGCGTCAT	34,21	CAGTCGGGCGTCATCAGGGAATAATGCGAGGTCTG	59.27	52.38	0	0	0	3.51	1.73	182,20	AGTCTACCATGGTGTGCAGG	60.15	55	1.65	13.6	0	4.85	0.15	168	0	0	1.89	ENSGALT00000020962	274	3.00E-098	357	1	273	423	163	1	58845921	58867710	58845921	58867710	58867710
F0MOSGK02BUGEU	313	26999	1182	AAG	100	112	100	201	4	0	CAG	LEFT	CAGTCGGGCGTCAT	34,21	CAGTCGGGCGTCATCAGGGAATAATGCGAGGTCTG	59.27	52.38	0	0	0	3.51	1.73	182,20	AGTCTACCATGGTGTGCAGG	60.15	55	1.65	13.6	0	4.85	0.15	168	0	0	1.89	ENSGALT00000020962	274	3.00E-098	357	1	273	423	163	1	58845921	58867710	58845921	58867710
F0MOSGK02BVYIO	355	27045	1187	AGC	318	333	318	22	5	0	M13R	RIGHT	GGAAACAGCTATGACCA	154,20	TTCTTCCTTGCTTTGACGGC	59.8	50	0	0	0	5.68	0.2	333,22	GGAAACAGCTATGACCATGAGAGACAGCAATCAGAAGAC	58.58	45.46	0	0	0	3.01	3.42	201	0	5.74	3.63	ENSGALT00000039049	145	2.00E-056	219	154	296	1110	969	19	8683600	8690324	8683792	8690201
F0MOSGK02B3MLG	367	27317	1193	AGC	251	266	251	101	5	0	M13R	RIGHT	GGAAACAGCTATGACCAT	105,20	TCTTCTCCTCCCAAGCAGTG	59.79	55	0	0	0	3.66	0.21	345,20	GGAAACAGCTATGACCATCTCGCGCCTTATCCTTATCC	58.75	55	0	0	0	2.59	1.26	260	0	0	1.47	ENSGALT00000013929	355	8.00E-134	475	1	353	356	9	1	20135937	20147463	20135937	20147463	20135937
F0MOSGK02B3MLG	367	27317	1193	AGC	251	266	251	101	5	0	M13R	RIGHT	GGAAACAGCTATGACCAT	105,20	TCTTCTCCTCCCAAGCAGTG	59.79	55	0	0	0	3.66	0.21	345,20	GGAAACAGCTATGACCATCTCGCGCCTTATCCTTATCC	58.75	55	0	0	0	2.59	1.26	260	0	0	1.47	ENSGALT00000013929	355	8.00E-134	475	1	353	356	9	1	20135937	20147463	20135937	20147463
F0MOSGK02BR2C5	444	27389	1197	AAGG	149	165	149	279	4	0	M13R	LEFT	GGAAACAGCTATGACCAT	117,19	GGAAACAGCTATGACCATCGGCAGCAGACTCCAGTAG	60.6	63.16	0	0	0	2.57	1.6	306,20	AGATGTGGGCCAAGTGAGAG	60.15	55	0	0	0	3.2	0.15	209	0	0	1.75	ENSGALT00000013157	98	9.00E-030	130	347	443	6063	5972	3	34484	106500	34484	106483	106097
F0MOSGK02B4YOW	444	27463	1201	AAG	40	52	40	392	4	2	M13R	RIGHT	GGAAACAGCTATGACCAT	5,20	CTCTTGGTGGTATGTGCTGC	59.66	55	0	0	0	5.25	0.34	113,20	GGAAACAGCTATGACCATACGCAGGATCGAAACAAACG	60.22	50	0	0	0	3.6	0.22	128	0	0	0.56	ENSGALT00000011945	188	5.00E-072	270	37	224	3649	3462	14	12538530	12575871	12538530	12575871
F0MOSGK02B3Z3Q	433	27569	1204	ATC	184	199	184	234	5	0	M13R	LEFT	GGAAACAGCTATGACCA	13,20	GGAAACAGCTATGACCATGTTGCCTGGCTGAATTGTG	60.08	50	0	0	0	3.33	0.08	296,20	GCTGACAGTGACGACGATTC	59.74	55	0	1.09	0	2.52	0.26	303	0	0	0.34	ENSGALT00000027425	441	0	640	1	433	484	45	1	171909504	171924290	171909504	171924290	171909504
F0MOSGK02B3Z3Q	433	27569	1204	ATC	184	199	184	234	5	0	M13R	LEFT	GGAAACAGCTATGACCA	13,20	GGAAACAGCTATGACCATGTTGCCTGGCTGAATTGTG	60.08	50	0	0	0	3.33	0.08	296,20	GCTGACAGTGACGACGATTC	59.74	55	0	1.09	0	2.52	0.26	303	0	0	0.34	ENSGALT00000027425	441	0	640	1	433	484	45	1	171909504	171924290	171909504	171924290
F0MOSGK02B3K5D	158	27684	1208	AGC	42	54	42	104	4	0	CAG	RIGHT	CAGTCGGGCGTCATCA	2,20	TGCTTGGGTGATGCTCAGTG	61.37	55	0	0	0	3.66	1.37	84,19	CAGTCGGGCGTCATCACTCACGAGATCTGGGAGCG	60.38	63.16	0.6	4.85	0	5.03	1.38	101	3.65	3.65	2.75	ENSGALT00000013344	158	4.00E-069	259	1	158	5907	5751	1	14017638	14213824	14017638	14213824
F0MOSGK02BUUUT	313	27901	1216	AAG	144	156	144	157	4	0	M13R	RIGHT	GGAAACAGCTATGAC	82,20	GCAGTGTTTCAGAGGGTCAC	59.52	55	0	0	0	3.67	0.48	260,20	GGAAACAGCTATGACCATGATGAGGAAGGCAGTGC	59.73	55	3.2	3.2	0	4.4	0.27	198	0	2.17	0.76	ENSGALT00000012543	315	2.00E-084	311	1	313	1027	735	14	12960245	12965069	12960245	12965069	12960245
F0MOSGK02BUUUT	313	27901	1216	AAG	144	156	144	157	4	0	M13R	RIGHT	GGAAACAGCTATGAC	82,20	GCAGTGTTTCAGAGGGTCAC	59.52	55	0	0	0	3.67	0.48	260,20	GGAAACAGCTATGACCATGATGAGGAAGGCAGTGC	59.73	55	3.2	3.2	0	4.4	0.27	198	0	2.17	0.76	ENSGALT00000012543	315	2.00E-084	311	1	313	1027	735	14	12960245	12965069	12960245	12965069
F0MOSGK02BUUND	369	27963	1219	ACT	74	86	74	283	4	0	M13R	RIGHT	GGAAACAGCTATGACC	4,19	GGAAGATGGTGACGGTGGG	60.83	63.16	0	0	0	4.61	1.83	177,20	GGAAACAGCTATGACCATCCCTTCACGATTCTCCGG	60.01	55	0	0	0	5.14	0.01	193	0	0	1.84	ENSGALT00000034023	375	3.00E-103	374	4	369	451	89	15	8172121	8189728	8172121	8176727	8176693
F0MOSGK02BUUND	369	27963	1219	ACT	74	86	74	283	4	0	M13R	RIGHT	GGAAACAGCTATGACC	4,19	GGAAGATGGTGACGGTGGG	60.83	63.16	0	0	0	4.61	1.83	177,20	GGAAACAGCTATGACCATCCCTTCACGATTCTCCGG	60.01	55	0	0	0	5.14	0.01	193	0	0	1.84	ENSGALT00000034023	375	3.00E-103	374	4	369	451	89	15	8172121	8189728	8172121	8176727
F0MOSGK02CAGIL	451	27984	1220	AGG	403	415	403	36	4	0	M13R	RIGHT	GGAAACAGCTATGACCAT	293,20	GATTTGCCTTGGAGTCTGCC	59.94	55	0	0	0	4.85	0.06	428,18	GGAAACAGCTATGACCATCACTCCGCCTCAGTCCTG	60.16	66.67	0	0	0	3.86	2.16	153	0	0	2.23	ENSGALT00000037114	482	3.00E-104	377	3	451	1502	1040	4	92045190	92049649	92045190	92049642
F0MOSGK02BZ7UK	350	28002	1221	AGC	122	134	122	216	4	2	M13R	RIGHT	GGAAACAGCTATGACCAT	60,20	CACTGAAATGCTCGTCTGCC	60.29	55	0	0	0	4.85	0.29	307,20	GGAAACAGCTATGACCATCGATCCCACTGGTCTTCAAC	59.02	55	0	0	0	3.18	0.98	267	0	0	1.27	ENSGALT00000014751	350	3.00E-148	523	1	350	1962	1620	4	17550869	17571093	17550869	17571093
F0MOSGK02BYFJ0	356	28046	1222	AAG	227	239	227	117	4	1	CAG	LEFT	CAGTCGGGCGTCATCA	83,20	CAGTCGGGCGTCATCACTCTGCTGCAACATCTCACG	60.01	55	0	0	0	4.35	0.01	290,19	TGAAGGGCAGCTGGAGTTC	60.39	57.9	0	0	0	3.01	1.38	226	8.32	15.12	1.4	ENSGALT00000038147	358	2.00E-164	577	1	356	1366	1014	3	31508311	31514238	31508311	31514238	31514158
F0MOSGK02BYFJ0	356	28046	1222	AAG	227	239	227	117	4	1	CAG	LEFT	CAGTCGGGCGTCATCA	83,20	CAGTCGGGCGTCATCACTCTGCTGCAACATCTCACG	60.01	55	0	0	0	4.35	0.01	290,19	TGAAGGGCAGCTGGAGTTC	60.39	57.9	0	0	0	3.01	1.38	226	8.32	15.12	1.4	ENSGALT00000038147	358	2.00E-164	577	1	356	1366	1014	3	31508311	31514238	31508311	31514238
F0MOSGK02CCB7O	396	28057	1223	AAC	198	210	198	186	4	0	M13R	RIGHT	GGAAACAGCTATGACCAT	82,20	GCATAGGCGCCACAGTAATG	60.15	55	10.07	17	0	1.9	0.15	213,20	GGAAACAGCTATGACCATGTGCCCTTGTCACTGTGATC	59.59	55	0.76	3.39	0	2.92	0.41	151	0	0	0.57	ENSGALT00000034023	402	1.00E-103	375	4	396	443	59	15	8172121	8189728	8172121	8176727	8176693
F0MOSGK02CCB7O	396	28057	1223	AAC	198	210	198	186	4	0	M13R	RIGHT	GGAAACAGCTATGACCAT	82,20	GCATAGGCGCCACAGTAATG	60.15	55	10.07	17	0	1.9	0.15	213,20	GGAAACAGCTATGACCATGTGCCCTTGTCACTGTGATC	59.59	55	0.76	3.39	0	2.92	0.41	151	0	0	0.57	ENSGALT00000034023	402	1.00E-103	375	4	396	443	59	15	8172121	8189728	8172121	8176727
F0MOSGK02B24LY	357	28217	1230	AAC	206	218	206	139	4	0	M13R	RIGHT	GGAAACAGCTATGACCA	38,20	GCCTAGGACGGTCAGTATGG	60.08	60	0	2.37	0	2.74	0.08	246,20	GGAAACAGCTATGACCATGGTACCAGCAGAAGTCACC	60.08	55	0	12.46	0	4.02	0.08	228	0	0	0.16	ENSGALT00000034023	366	2.00E-114	411	1	357	454	93	15	8172121	8189728	8172121	8176727	8176693
F0MOSGK02B24LY	357	28217	1230	AAC	206	218	206	139	4	0	M13R	RIGHT	GGAAACAGCTATGACCA	38,20	GCCTAGGACGGTCAGTATGG	60.08	60	0	2.37	0	2.74	0.08	246,20	GGAAACAGCTATGACCATGGTACCAGCAGAAGTCACC	60.08	55	0	12.46	0	4.02	0.08	228	0	0	0.16	ENSGALT00000034023	366	2.00E-114	411	1	357	454	93	15	8172121	8189728	8172121	8176727
F0MOSGK02BY1HG	432	28226	1231	AGG	190	202	190	230	4	0	M13R	RIGHT	GGAAACAGCTATGAC	86,20	GAAGGTGTAGGTGGCAGGAC	60.8	60	0	0	0	3.85	0.8	280,20	GGAAACAGCTATGACCATCACCCATCTCATGCCAC	59.44	55	0	0	0	5.01	0.56	214	0	11.06	1.36	ENSGALT00000023476	438	0	645	1	432	1854	1420	1	80475820	80483427	80475820	80483427	80475820
F0MOSGK02BY1HG	432	28226	1231	AGG	190	202	190	230	4	0	M13R	RIGHT	GGAAACAGCTATGAC	86,20	GAAGGTGTAGGTGGCAGGAC	60.8	60	0	0	0	3.85	0.8	280,20	GGAAACAGCTATGACCATCACCCATCTCATGCCAC	59.44	55	0	0	0	5.01	0.56	214	0	11.06	1.36	ENSGALT00000023476	438	0	645	1	432	1854	1420	1	80475820	80483427	80475820	80483427
F0MOSGK02BPC2Q	448	28556	1239	AAAC	23	43	23	405	5	0	M13R	RIGHT	GGAAACAGCTATGACCAT	0,19	TGCTGGCAATGTTTGTTGG	58.06	47.37	0	0	0	3.77	2.94	237,20	GGAAACAGCTATGACCATCTTGACTCTGCCTGTGATGG	59.02	55	0	0	0	3.51	0.99	257	0	0	3.92	ENSGALT00000012765	451	0	652	2	448	4406	3967	3	1823953	1883382	1826736	1883382	1883210
F0MOSGK02BPC2Q	448	28556	1239	AAAC	23	43	23	405	5	0	M13R	RIGHT	GGAAACAGCTATGACCAT	0,19	TGCTGGCAATGTTTGTTGG	58.06	47.37	0	0	0	3.77	2.94	237,20	GGAAACAGCTATGACCATCTTGACTCTGCCTGTGATGG	59.02	55	0	0	0	3.51	0.99	257	0	0	3.92	ENSGALT00000012765	451	0	652	2	448	4406	3967	3	1823953	1883382	1826736	1883382
F0MOSGK02BX5SP	333	28695	1242	AAC	295	307	295	26	4	1	M13R	LEFT	GGAAACAGCTATGACCAT	213,20	GGAAACAGCTATGACCATCCTCAACGCCATCTTCAGTC	59.38	55	0	0	0	3.51	0.62	307,20	CTGACCAACAACAAGGAGCC	59.8	55	0	0	0	4.7	0.2	114	0	0	0.82	ENSGALT00000018634	334	9.00E-168	588	1	333	567	235	2	38594768	38613136	38594768	38597334
F0MOSGK02CATDI	365	28853	1251	AAC	207	219	207	146	4	0	M13R	RIGHT	GGAAACAGCTATGACCA	66,20	CCCGAATATACCAGCACTGC	59.23	55	0	0	0	4.4	0.77	247,20	GGAAACAGCTATGACCATGGTACCAGCAGAAGTCACC	60.08	55	0	12.46	0	4.02	0.08	201	0	0	0.85	ENSGALT00000034023	376	2.00E-115	414	1	365	455	91	15	8172121	8189728	8172121	8176727	8176693
F0MOSGK02CATDI	365	28853	1251	AAC	207	219	207	146	4	0	M13R	RIGHT	GGAAACAGCTATGACCA	66,20	CCCGAATATACCAGCACTGC	59.23	55	0	0	0	4.4	0.77	247,20	GGAAACAGCTATGACCATGGTACCAGCAGAAGTCACC	60.08	55	0	12.46	0	4.02	0.08	201	0	0	0.85	ENSGALT00000034023	376	2.00E-115	414	1	365	455	91	15	8172121	8189728	8172121	8176727
F0MOSGK02B0AF7	315	28910	1255	AGC	115	133	115	182	6	3	CAG	RIGHT	CAGTCGGGCGTCATC	62,20	TCTAGGAGGACTTGGCTGGG	61.11	60	0	0	0	4.45	1.11	233,20	CAGTCGGGCGTCATCAGCAGCCACCATCTCTTCAG	60.51	55	0	0	0	3.02	0.51	191	9.19	9.19	1.62	ENSGALT00000018166	315	5.00E-150	529	1	315	1251	937	5	50489844	50502542	50489844	50502542	50489844
F0MOSGK02B0AF7	315	28910	1255	AGC	115	133	115	182	6	3	CAG	RIGHT	CAGTCGGGCGTCATC	62,20	TCTAGGAGGACTTGGCTGGG	61.11	60	0	0	0	4.45	1.11	233,20	CAGTCGGGCGTCATCAGCAGCCACCATCTCTTCAG	60.51	55	0	0	0	3.02	0.51	191	9.19	9.19	1.62	ENSGALT00000018166	315	5.00E-150	529	1	315	1251	937	5	50489844	50502542	50489844	50502542	50491561
F0MOSGK02B0AF7	315	28910	1255	AGC	115	133	115	182	6	3	CAG	RIGHT	CAGTCGGGCGTCATC	62,20	TCTAGGAGGACTTGGCTGGG	61.11	60	0	0	0	4.45	1.11	233,20	CAGTCGGGCGTCATCAGCAGCCACCATCTCTTCAG	60.51	55	0	0	0	3.02	0.51	191	9.19	9.19	1.62	ENSGALT00000018166	315	5.00E-150	529	1	315	1251	937	5	50489844	50502542	50489844	50502542
F0MOSGK02CGJI6	403	29008	1257	ATC	26	38	26	365	4	2	CAG	RIGHT	CAGTCGGGCGTC	0,21	TCGTTCTTAAGGCCAGGAGTC	60.22	52.38	0	0	0	3.36	1.21	204,20	CAGTCGGGCGTCATCAAGGAGCTTCTCGTGGG	60.22	55	0	0	0	4.61	0.22	224	0	5.36	1.44	ENSGALT00000025516	356	7.00E-160	562	50	403	1095	742	3	79349483	79350577	79349483	79350577
F0MOSGK02BXZ3V	308	29023	1260	AGC	212	224	212	84	4	0	CAG	RIGHT	CAGTCGGGCGTCATCA	32,20	TGATGCCGCTGTAGATCTCC	60.08	55	0	0	0	3.71	0.08	225,20	CAGTCGGGCGTCATCATCTGTACCAACACCAACGTC	58.52	50	0	0	0	4.34	1.48	213	0	0	1.56	ENSGALT00000029129	86	4.00E-037	154	223	308	1404	1319	25	1796304	1818229	1796304	1818229
F0MOSGK02BZ7K9	372	29441	1271	AAG	112	127	112	245	5	0	CAG	LEFT	CAGTCGGGCGTCAT	20,21	CAGTCGGGCGTCATCACTGTGGCATCTTCTGGAAC	59.94	52.38	0	0	0	3.62	1.06	229,20	GCAGGAAGTTCAATGGCAGG	60.22	55	0	0.6	0	4.85	0.22	229	3.07	3.07	1.28	ENSGALT00000027397	366	1.00E-136	484	9	371	1137	785	1	170109127	170131044	170109127	170131044	170109127
F0MOSGK02BZ7K9	372	29441	1271	AAG	112	127	112	245	5	0	CAG	LEFT	CAGTCGGGCGTCAT	20,21	CAGTCGGGCGTCATCACTGTGGCATCTTCTGGAAC	59.94	52.38	0	0	0	3.62	1.06	229,20	GCAGGAAGTTCAATGGCAGG	60.22	55	0	0.6	0	4.85	0.22	229	3.07	3.07	1.28	ENSGALT00000027397	366	1.00E-136	484	9	371	1137	785	1	170109127	170131044	170109127	170131044
F0MOSGK02B4L2H	322	29613	1278	ATC	146	158	146	164	4	2	M13R	RIGHT	GGAAACAGCTATGA	64,20	TCATGAGAGAGTCCAGCACG	59.94	55	0	0	0	5.34	0.06	212,20	GGAAACAGCTATGACCATTACGACAGGAGCCAAC	59.38	55	0	0	0	3.77	0.62	168	0	0	0.69	ENSGALT00000040502	323	9.00E-153	538	1	322	2438	2119	6	14425360	14869728	14692473	14869728
F0MOSGK02CJER4	184	29777	1283	AGC	61	73	61	111	4	1	M13R	RIGHT	GGAAACAGCTATGACCAT	11,20	TCTGGTGGGTTTGGGATCAG	60.08	55	0	0	0	2.9	0.08	123,20	GGAAACAGCTATGACCATCAGATGAGGAAGGGTGGGAG	59.93	60	0	0	0	4.3	0.07	132	0	0	0.14	ENSGALT00000015860	184	4.00E-074	276	4	184	1535	1353	1	109687	114770	109687	114770
F0MOSGK02CJ0TV	437	29806	1285	AT	264	276	264	161	6	3	M13R	RIGHT	GGAAACAGCTATGACC	168,20	TCGACTTGCATGTGGAGTTC	58.95	50	0	5.05	0	3.01	1.05	290,20	GGAAACAGCTATGACCATGAGAAACAGAGTACCGGC	58.08	50	0	0	0	6.13	1.92	142	0	0	2.97	ENSGALT00000021152	436	1.00E-172	604	8	436	2397	1968	3	50759334	50766723	50759334	50766723	50766540
F0MOSGK02CJ0TV	437	29806	1285	AT	264	276	264	161	6	3	M13R	RIGHT	GGAAACAGCTATGACC	168,20	TCGACTTGCATGTGGAGTTC	58.95	50	0	5.05	0	3.01	1.05	290,20	GGAAACAGCTATGACCATGAGAAACAGAGTACCGGC	58.08	50	0	0	0	6.13	1.92	142	0	0	2.97	ENSGALT00000021152	436	1.00E-172	604	8	436	2397	1968	3	50759334	50766723	50759334	50766723	50764375
F0MOSGK02CJ0TV	437	29806	1285	AT	264	276	264	161	6	3	M13R	RIGHT	GGAAACAGCTATGACC	168,20	TCGACTTGCATGTGGAGTTC	58.95	50	0	5.05	0	3.01	1.05	290,20	GGAAACAGCTATGACCATGAGAAACAGAGTACCGGC	58.08	50	0	0	0	6.13	1.92	142	0	0	2.97	ENSGALT00000021152	436	1.00E-172	604	8	436	2397	1968	3	50759334	50766723	50759334	50766723
F0MOSGK02BS29E	209	30333	1297	ATC	122	134	122	75	4	0	M13R	RIGHT	GGAAACAGCTATGACCAT	91,18	GGGTCCAGGTCTTGCTCC	60.08	66.67	0	0	0	4.7	2.08	178,18	GGAAACAGCTATGACCATCTGAGAGCAAGGCGAGGC	61.25	66.67	0	0	0	4.7	3.25	105	5.53	11.56	5.33	ENSGALT00000039737	209	4.00E-090	329	1	209	440	233	19	5709332	5710385	5709332	5710385	5710358
F0MOSGK02BS29E	209	30333	1297	ATC	122	134	122	75	4	0	M13R	RIGHT	GGAAACAGCTATGACCAT	91,18	GGGTCCAGGTCTTGCTCC	60.08	66.67	0	0	0	4.7	2.08	178,18	GGAAACAGCTATGACCATCTGAGAGCAAGGCGAGGC	61.25	66.67	0	0	0	4.7	3.25	105	5.53	11.56	5.33	ENSGALT00000039737	209	4.00E-090	329	1	209	440	233	19	5709332	5710385	5709332	5710385
[truncated: 5 more columns]
