# Supplementary material for: Transcriptome sequencing of black grouse (Tetrao tetrix) for immune gene discovery and microsatellite development
Source: Open Biol. 2012 Apr;2(4):120054. doi: 10.1098/rsob.120054 (PMC3376728; doi:10.1098/rsob.120054)
Supplement: Microsatellites tested [file rsob120054-s2.txt]

name	order_id	order_id_F	order_id_R	length	records_id	msats_id	motif	start	end	preceding	following	count	primer	tag	tagged	tag_seq	left_start	right_end	left	left_sequence	left_tm	left_gc	left_self_end	left_self_any	left_hairpin	left_end_stability	left_penalty	right	right_sequence	right_tm	right_gc	right_self_end	right_self_any	right_hairpin	right_end_stability	right_penalty	pair_product_size	pair_compl_end	pair_compl_any	pair_penalty	esb_id	blast_length	evalue	bit_score	query_start	query_end	query_length	query_ratio	subject_start
contig01750	1	BG1F	BG1R	923	1749	132	ATC	750	765	750	158	5	3	CAG	LEFT	CAGTCGGGCGT	719	892	719,20	CAGTCGGGCGTCATCATCTGCCTCTTCACCC	58.79	55	0	0	0	4.61	1.21	872,20	TCCTGAAAGTGGAGACCTGG	59.42	55	0	0	0	4.45	0.58	173	0	0	1.79	ENSGALT00000016642	924	0	1622	1	923	923	1	1909
contig01966	2	BG2F	BG2R	1008	1965	143	AC	549	567	549	441	9	0	CAG	RIGHT	CAGTCGGGCGTCAT	267	619	267,20	CTTCCGCACGTACATCTCAC	59.46	55	0	0	0	3.51	0.54	599,20	CAGTCGGGCGTCATCAGTTCATCATCGCTGGCTG	60.08	55	0	0	0	4.85	0.08	352	0	0	0.62	ENSGALT00000027990	286	3.00E-73	276	734	1008	275	0.27	561
contig03981	3	BG3F	BG3R	387	3980	251	AGC	177	192	177	195	5	2	CAG	LEFT	CAGTCGGGCGTCATCA	114	262	114,20	CAGTCGGGCGTCATCAGCACTCTTCACTAGCAGCCC	61.49	60	0	0	0	5.19	1.49	242,20	CAAGCAGGGTCAGAGCATTG	59.94	55	0	0	0	2.82	0.06	148	0	0	1.55	ENSGALT00000021211	397	7.00E-105	379	1	384	384	0.99	2024
F0MOSGK01A3EJ1	4	BG4F	BG4R	450	24412	1090	AC	222	234	222	216	6	0	CAG	RIGHT	CAGTCGGGCGTCATCA	58	259	58,20	GGGTCTCTTGCTTCCTTGAC	58.94	55	0	0	0	3.18	1.06	238,21	CAGTCGGGCGTCATCATTAAACTTCATGCTCACACGC	58.21	42.86	0	0	0	5.34	2.79	201	0	0	3.86	ENSGALT00000021626	390	5.00E-132	470	57	439	383	0.85	5146
F0MOSGK02BZ7K9	5	BG5F	BG5R	372	29441	1271	AAG	112	127	112	245	5	0	CAG	LEFT	CAGTCGGGCGTCAT	20	249	20,21	CAGTCGGGCGTCATCACTGTGGCATCTTCTGGAAC	59.94	52.38	0	0	0	3.62	1.06	229,20	GCAGGAAGTTCAATGGCAGG	60.22	55	0	0.6	0	4.85	0.22	229	3.07	3.07	1.28	ENSGALT00000027397	366	1.00E-136	484	9	371	363	0.98	1137
FZYUT3M04X9B8K	6	BG6F	BG6R	372a	20460	966	AAC	214	229	214	143	5	0	CAG	LEFT	CAGTCGGGCGTCATC	46	334	46,21	CAGTCGGGCGTCATCACAAGGCTCCATCACTATTGC	59.12	47.62	0	0	0	3.56	1.88	314,20	GCATGGAGAAAGTGCAGCAG	60.57	55	0	0	0	4.24	0.57	288	0	0	2.46	ENSGALT00000027240	373	4.00E-107	387	2	372	371	1	1733
FZYUT3M04XPUCR	7	BG7F	BG7R	181	22521	1024	AT	86	100	86	81	7	3	CAG	LEFT	CAGTCGGGCGTCAT	38	150	38,21	CAGTCGGGCGTCATCAGTTACAGCAAGGACAGAGC	59.68	52.38	0	0	0	4.09	1.32	128,22	GGGAGCCAACAAGAATAAACTG	58.32	45.46	0	0	0	3.16	3.68	112	0	0	5.01	ENSGALT00000023348	184	1.00E-83	307	1	181	181	1	3242
contig00073	8	BG8F	BG8R	2119	72	5	AAG	864	879	864	1240	5	2	M13R	LEFT	GGAAACAGCTATGACCA	632	1069	632,20	GGAAACAGCTATGACCATGGGAATCTGCATCCCTCTC	59.64	55	0	17.01	0	3.2	0.36	1049,20	GCCATCCAAAGACTCTGTGC	59.94	55	0	0	0	4.57	0.06	437	0	0	0.42	ENSGALT00000036588	2127	0	3428	1	2119	2119	1	2438
contig00667	9	BG9F	BG9R	1071	666	62	AGG	126	141	126	930	5	0	M13R	RIGHT	GGAAACAGCTATGACCA	78	416	78,20	CAGAGGGTGACTGGGATGAG	59.94	60	0	0	0	2.9	0.07	396,20	GGAAACAGCTATGACCATCCGAAGATCTCTGTCCGAC	59.37	55	0	0.58	0	4.79	0.63	338	0	0	0.69	ENSGALT00000030408	941	0	1483	1	939	939	0.88	942
contig01367	10	BG10F	BG10R	907	1366	104	ATC	715	730	715	177	5	2	M13R	RIGHT	GGAAACAGCTATGACCAT	450	898	450,20	TAGTTTCCGTTTCCGCGTTG	59.88	50	0	2.84	0	4.1	0.13	877,21	GGAAACAGCTATGACCATACCAGAAACATCAAACGCTTC	58.12	42.86	0	0	0	3.86	2.88	448	4.23	1.59	3	ENSGALT00000025841	909	0	1406	1	904	904	1	2564
contig04309	11	BG11F	BG11R	1275	4308	269	AGC	1103	1121	1103	154	6	0	M13R	LEFT	GGAAACAGCTATGACCA	915	1264	915,20	GGAAACAGCTATGACCATACGCCTGCTCCTGTCATAC	60.01	55	0	0	0	2.39	0.01	1244,20	TTGGTGCAGGTGTGTATTGC	59.8	50	0	0	0	3.56	0.2	349	12.33	26.83	0.21	ENSGALT00000010244	1177	0	1749	1	1162	1162	0.91	1301
contig05422	12	BG12F	BG12R	613	5421	338	ATC	245	260	245	353	5	0	M13R	LEFT	GGAAACAGCTATGACCAT	190	609	190,20	GGAAACAGCTATGACCATGGGACTTCTGAGCACGTTTG	59.87	55	0	0	0	2.93	0.13	589,20	TGAACGTCAGTACCGGGATC	59.94	55	0	0	0	3.36	0.06	419	0	0.2	0.19	ENSGALT00000023320	618	0	968	1	613	613	1	4361
contig06254	13	BG13F	BG13R	436	6253	367	AGC	302	317	302	119	5	3	M13R	LEFT	GGAAACAGCTATGACC	198	350	198,20	GGAAACAGCTATGACCATTCTGACGACTCCCAGCAC	60.51	55	0	0	0	4.4	0.51	329,21	TCGTGGTTAACAAATTCCGGG	59.6	47.62	0	0.32	0	5.73	1.4	152	0	0	1.91	ENSGALT00000010171	257	5.00E-102	370	128	384	257	0.59	245
contig06878	14	BG14F	BG14R	416	6877	401	AT	125	137	125	279	6	0	M13R	RIGHT	GGAAACAGCTATGACCA	19	190	19,20	ACAGCGCCTTCCCTATATCC	59.79	55	0	0	0	2.59	0.21	170,20	GGAAACAGCTATGACCATGACCAAACTTTGCCGGAAG	59.73	50	0	0	0	3.46	0.28	171	0	0	0.49	ENSGALT00000030451	422	6.00E-141	499	3	416	414	1	1328
contig07427	15	BG15F	BG15R	370	7426	426	AG	246	268	246	102	11	0	M13R	LEFT	GGAAACAGCTATGACCAT	28	325	28,20	GGAAACAGCTATGACCATACAGACACAGAAAGCATCCC	58.57	50	0	0	0	3.85	1.43	303,22	TGCTGTAACACAAGTAGATGCC	59.43	45.46	0	0	0	4.4	2.57	297	0	0	4.01	ENSGALT00000036803	370	1.00E-167	588	2	369	368	0.99	2701
contig08594	16	BG16F	BG16R	351	8593	483	AT	64	78	64	273	7	3	M13R	RIGHT	GGAAACAGCTATGACCAT	34	284	34,22	CGGTATATACACACTGAGCTGG	58.85	50	0	4.92	0	4.85	3.15	265,19	GGAAACAGCTATGACCATGCCTGCCAAATGTGTACCC	59.86	57.9	0	0	0	3.69	1.14	250	8.95	8.95	4.29	ENSGALT00000024306	353	3.00E-153	540	6	351	346	0.99	2000
F0MOSGK01ASD8K	17	BG17F	BG17R	371	24229	1076	ATC	279	294	279	77	5	0	M13R	RIGHT	GGAAACAGCTATGACCA	107	352	107,20	CAGACGAGGAGGTACAGGTG	59.94	60	0	0	0	4	0.06	331,21	GGAAACAGCTATGACCATGAGAACTCCAGATGTTGCAG	58.71	47.62	0	0	0	4.41	2.29	245	0	0	2.35	ENSGALT00000024772	371	6.00E-180	628	1	371	371	1	1673
F0MOSGK02B3MLG	18	BG18F	BG18R	367	27317	1193	AGC	251	266	251	101	5	0	M13R	RIGHT	GGAAACAGCTATGACCAT	105	365	105,20	TCTTCTCCTCCCAAGCAGTG	59.79	55	0	0	0	3.66	0.21	345,20	GGAAACAGCTATGACCATCTCGCGCCTTATCCTTATCC	58.75	55	0	0	0	2.59	1.26	260	0	0	1.47	ENSGALT00000013929	355	8.00E-134	475	1	353	353	0.96	356
F0MOSGK02B3Z3Q	19	BG19F	BG19R	433	27569	1204	ATC	184	199	184	234	5	0	M13R	LEFT	GGAAACAGCTATGACCA	13	316	13,20	GGAAACAGCTATGACCATGTTGCCTGGCTGAATTGTG	60.08	50	0	0	0	3.33	0.08	296,20	GCTGACAGTGACGACGATTC	59.74	55	0	1.09	0	2.52	0.26	303	0	0	0.34	ENSGALT00000027425	441	0	640	1	433	433	1	484
F0MOSGK02BT7PP	20	BG20F	BG20R	431	26331	1156	AGG	255	273	255	158	6	3	M13R	LEFT	GGAAACAGCTATGACCAT	1	331	1,20	GGAAACAGCTATGACCATCGTTTCCCAGTTCCTTCTCC	58.94	55	0	0	0	3.71	1.06	311,20	ATGTATGAAACTTGCGCGGC	60.64	50	0	0	0	6.53	0.64	330	0	0	1.7	ENSGALT00000024777	144	3.00E-69	261	1	144	144	0.33	144
F0MOSGK02CEEKT	21	BG21F	BG21R	396	26334	1157	ACG	127	142	127	254	5	3	M13R	RIGHT	GGAAACAGCTATGACCAT	80	189	80,20	AACATCACGCCGTTTCACTG	60.15	50	0	0	0	3.66	0.15	171,18	GGAAACAGCTATGACCATAAGCCGCGTTCCAAACAC	60.01	55.56	0	0	0	3.32	2.01	109	0	0	2.16	ENSGALT00000027709	393	7.00E-140	496	1	388	388	0.98	2079
FZYUT3M04YK3S9	22	BG22F	BG22R	509	12649	665	AAG	157	172	157	337	5	1	M13R	LEFT	GGAAACAGCTATGACCA	72	295	72,21	GGAAACAGCTATGACCATCCTCCTCATTGTCAGATCCC	59.38	52.38	0	0	0	3.85	1.62	274,21	CTCTGGAAGAAGCTGTCAGAC	58.79	52.38	0	0	0	3.51	2.21	223	0	0	3.83	ENSGALT00000010817	511	0	839	1	509	509	1	3269
contig00868	23	BG23F	BG23R	1236	867	76	AGG	330	345	330	891	5	1	CAG	LEFT	CAGTCGGGCGTCATC	160	486	160,20	CAGTCGGGCGTCATCATCCTTCTGGCGTCTTCCTC	59.94	55	0	0	0	3.71	0.06	466,20	AGGTGAAGGACTCTGTGACG	59.79	55	0	0	0	4.35	0.21	326	0	0	0.27	ENSGALT00000012853	1256	0	2010	1	1236	1236	1	1408
contig02381	24	BG24F	BG24R	1216	2380	169	ACC	719	737	719	479	6	0	CAG	LEFT	CAGTCGGGCGTCAT	499	761	499,20	CAGTCGGGCGTCATCACACTGCAGTCACAATGGG	60.15	55	0	5.49	0	4	0.15	741,20	TCCAGCCCTCGATTTAGACC	59.65	55	0	0	0	3.85	0.36	262	0	0	0.51	ENSGALT00000038415	1223	0	1919	1	1216	1216	1	1264
contig03908	25	BG25F	BG25R	1138	3907	244	AT	498	512	498	626	7	0	CAG	LEFT	CAGTCGGGCGTCAT	296	663	296,22	CAGTCGGGCGTCATCAGGAAATCAAAGGTAGCACAC	58.33	45.46	0	0	0	3.82	3.67	642,21	AGACTCCTTTCTTCCTGACCC	59.52	52.38	0	0	0	4.46	1.48	367	12.19	15.67	5.16	ENSGALT00000008364	456	0	636	678	1132	455	0.4	1720
contig03545	26	BG26F	BG26R	441	3544	226	AC	87	101	87	340	7	0	M13R	LEFT	GGAAACAGCTATGACCA	64	315	64,20	GGAAACAGCTATGACCATGACAGCCTGGGAAGTATGC	60.51	55	0	0	0	3.14	0.51	295,20	CACCAGTGGCTCTTTGATGC	60.22	55	0	0	0	3.91	0.22	251	0	0	0.74	ENSGALT00000019389	450	2.00E-150	531	1	438	438	0.99	2173
contig08788	27	BG27F	BG27R	730	8787	498	ATC	439	454	439	276	5	3	M13R	LEFT	GGAAACAGCTATGACCA	257	620	257,20	GGAAACAGCTATGACCATCCTCCATCTTCGCCATGTC	60.3	55	0	0	0	3.06	0.3	600,20	CTTCAAGCTGGAAAGTCGCC	60.22	55	0	0	0	5.54	0.22	363	0	0	0.52	ENSGALT00000025984	714	0	1086	1	714	714	0.98	960
contig05765	28	BG28F	BG28R	442	5764	353	ATC	360	378	360	64	6	1	CAG	LEFT	CAGTCGGGCGTCATC	98	406	98,20	CAGTCGGGCGTCATCAAGGTTCAACTTCAGGCTGC	59.44	50	0	7.14	0	5.25	0.56	386,20	ACTGGATGAGAGGCTTTGGG	60.15	55	0	0	0	4.12	0.15	308	0	0	0.72	ENSGALT00000025373	444	0	688	5	442	438	0.99	14735
FZYUT3M04YHF0Q	29	BG29F	BG29R	400	11344	621	AGG	201	222	201	178	7	2	CAG	RIGHT	CAGTCGGGCGTCA	80	290	80,20	CCAGCTTTCATGACCACGTC	59.94	55	0	0	0	4.34	0.06	269,21	CAGTCGGGCGTCATCAGTACTCTCTCTGCGGAAC	59.67	52.38	0	0	0	3.62	1.33	210	0	0	1.39	ENSGALT00000024723	401	7.00E-170	595	1	400	400	1	506
contig00135	30	BG30F	BG30R	939	134	14	AT	572	586	572	353	7	1	M13R	RIGHT	GGAAACAGCTATGACCAT	538	760	538,20	TGTCCTGGTGCGATTGATTG	59.3	50	0	0	0	2.67	0.7	740,20	GGAAACAGCTATGACCATCGAACCATCCATGCCAAGAG	59.73	55	0	0	0	2.85	0.27	222	0	0	0.97	ENSGALT00000026669	398	0	634	543	939	397	0.42	1945
contig01620	31	BG31F	BG31R	1565	1619	129	AT	131	147	131	1418	8	0	M13R	RIGHT	GGAAACAGCTATGACCAT	62	326	62,20	GAGCCACCCATCAACAAGTG	59.87	55	0	0	0	3.16	0.13	306,20	GGAAACAGCTATGACCATACAGTGCAGGCGTACATTTG	59.87	50	0	0	0	2.32	0.13	264	0	0	0.26	ENSGALT00000015273	1237	0	2069	333	1565	1233	0.79	2913
contig08852	32	BG32F	BG32R	777	8851	499	AT	479	499	479	278	10	1	M13R	RIGHT	GGAAACAGCTATGACCAT	426	664	426,20	CTGACGTACGAAGCACTGTG	59.67	55	0	7.28	0	3.66	0.33	644,20	GGAAACAGCTATGACCATACACTTCCCAGTTTGTGCAC	59.65	50	7.48	7.48	0	4.57	0.35	238	0	0	0.68	ENSGALT00000040236	143	2.00E-63	243	338	480	143	0.18	1880
F0MOSGK01ARC7D	33	BG33F	BG33R	278	24397	1088	AGC	155	167	155	111	4	0	M13R	LEFT	GGAAACAGCTATGACCA	43	227	43,20	GGAAACAGCTATGACCATGACAACCTCTCCTTCCAGC	60.08	55	0	0	0	4.85	0.08	207,20	GAGGGCACTGATCAACAAGC	59.94	55	0	0	0	4.01	0.06	184	0	0	0.14	ENSGALT00000026678	278	2.00E-133	473	1	278	278	1	1252
F0MOSGK02BPC2Q	34	BG34F	BG34R	448	28556	1239	AAAC	23	43	23	405	5	0	M13R	RIGHT	GGAAACAGCTATGACCAT	0	257	0,19	TGCTGGCAATGTTTGTTGG	58.06	47.37	0	0	0	3.77	2.94	237,20	GGAAACAGCTATGACCATCTTGACTCTGCCTGTGATGG	59.02	55	0	0	0	3.51	0.99	257	0	0	3.92	ENSGALT00000012765	451	0	652	2	448	447	1	4406
F0MOSGK02CJ0TV	35	BG35F	BG35R	437	29806	1285	AT	264	276	264	161	6	3	M13R	RIGHT	GGAAACAGCTATGACC	168	310	168,20	TCGACTTGCATGTGGAGTTC	58.95	50	0	5.05	0	3.01	1.05	290,20	GGAAACAGCTATGACCATGAGAAACAGAGTACCGGC	58.08	50	0	0	0	6.13	1.92	142	0	0	2.97	ENSGALT00000021152	436	1.00E-172	604	8	436	429	0.98	2397
FZYUT3M04X31SX	36	BG36F	BG36R	364	14280	725	AGG	104	122	104	242	6	2	M13R	RIGHT	GGAAACAGCTATGACCA	25	248	25,22	GTCACCTTCATCTCCACATCTG	59.23	50	0	0	0	2.9	2.77	228,20	GGAAACAGCTATGACCATCCCTCTCTTCGGTGCTATG	59.36	55	0	0	0	2.23	0.64	223	0	0	3.41	ENSGALT00000038269	359	5.00E-161	566	6	364	359	0.99	1636
FZYUT3M04X7TPP	37	BG37F	BG37R	324	9662	550	ATCC	276	296	276	28	5	2	M13R	LEFT	GGAAACAGCTATGACCA	204	315	204,20	GGAAACAGCTATGACCATTCCCATCCCTCTTCCACTG	59.49	55	0	0	0	3.66	0.51	296,19	CCAGCCTCCTCCATCCAAC	60.54	63.16	0	0	0	3.77	1.54	111	0	0	2.05	ENSGALT00000036693	271	6.00E-125	446	2	272	271	0.84	271
FZYUT3M04YGAJH	38	BG38F	BG38R	358	15623	776	AGC	153	168	153	190	5	0	M13R	LEFT	GGAAACAGCTATGA	127	240	127,20	GGAAACAGCTATGACCATCCTTGTTTGTGCACCC	60.44	55	0	0	0	4.61	0.44	220,20	TGAAGGAGCTCTCAGATGGC	59.94	55	0	0	0	4.4	0.07	113	6.63	1.56	0.5	ENSGALT00000026678	359	1.00E-167	588	1	358	358	1	669
contig02086	39	BG39F	BG39R	421	2085	150	AGG	349	361	349	60	4	0	CAG	LEFT	CAGTCGGGCGTCATCA	8	420	8,20	CAGTCGGGCGTCATCATTCTTCTACAGCTGCCCTCC	59.86	55	0	12.01	0	4.3	0.14	401,19	CTGAAGATGGCGGAGGGTG	60.9	63.16	0	0	0	4.61	1.9	412	1.73	1.73	2.04	ENSGALT00000010111	375	4.00E-177	619	1	374	374	0.89	374
FZYUT3M04Y9M3F	40	BG40F	BG40R	444	11317	619	AGC	397	412	397	32	5	1	CAG	RIGHT	CAGTCGGGCGTCATCA	254	441	254,20	AATCGTGACTGACTCCTGGG	59.86	55	0	0	0	4.45	0.14	420,21	CAGTCGGGCGTCATCATTGCATTTGTTCAGCAGTACG	58.48	42.86	0	0	0	3.67	2.52	187	0	0.16	2.66	ENSGALT00000032278	312	5.00E-147	520	1	312	312	0.7	421
contig00352	41	BG41F	BG41R	395	351	42	AG	255	267	255	128	6	0	M13R	RIGHT	GGAAACAGCTATGACCAT	167	389	167,20	TGCGCCGTTTAGTTGAATCC	59.94	50	0	1.96	0	3.01	0.06	369,20	GGAAACAGCTATGACCATACCTCAACGAACTCAAGGAC	58.22	50	0	0	0	3.85	1.78	222	0	0	1.83	ENSGALT00000013858	398	0	660	1	395	395	1	4705
contig02082	42	BG42F	BG42R	951	2081	149	AG	351	363	351	588	6	0	M13R	LEFT	GGAAACAGCTATGACCA	184	532	184,20	GGAAACAGCTATGACCATCTCTCCTCTTCAGCTTGCC	59.86	55	0	0	0	4.52	0.14	512,20	CACAGAAGCAACAGGACACG	60.15	55	0	0	0	4.49	0.15	348	0	0	0.29	ENSGALT00000010111	452	0	717	1	451	451	0.47	1738
contig02593	43	BG43F	BG43R	599	2592	183	AT	437	455	437	144	9	3	M13R	RIGHT	GGAAACAGCTATGACCA	143	511	143,20	TGTAAGCTCAGGGAGGGTTC	59.5	55	0	0	0	3.62	0.51	491,20	GGAAACAGCTATGACCATGAATGCGTGTGATCTGCAG	59.66	50	4.24	4.69	0	4.41	0.34	368	0	0	0.84	ENSGALT00000006532	605	0	791	1	599	599	1	1527
FZYUT3M04XSS2N	44	BG44F	BG44R	369	21475	993	AGC	104	119	104	250	5	2	M13R	RIGHT	GGAAACAGCTATGACCA	28	234	28,21	TCTTTGACGGGCACTTTCTTG	59.81	47.62	0	0	0	3.02	1.19	214,20	GGAAACAGCTATGACCATCTCTACAGTGTGAGCCAGC	59.87	55	0	10.37	0	4.85	0.13	206	0	0	1.33	ENSGALT00000015423	364	8.00E-164	575	2	364	363	0.98	3218
FZYUT3M04XV5XN	45	BG45F	BG45R	419	15043	751	AT	92	104	92	315	6	0	M13R	LEFT	GGAAACAGCTATGACCA	60	264	60,21	GGAAACAGCTATGACCATTAGCACTAAGGCGATCACAG	58.59	47.62	0	0	0	3.66	2.41	246,18	GCTTCTCGGCACCCACTG	61.48	66.67	0	0	0	3.66	3.48	204	0	0	5.89	ENSGALT00000019352	300	4.00E-142	503	121	419	299	0.71	15372
contig08951	46	BG46F	BG46R	240	8950	506	AAG	105	120	105	120	5	3	CAG	RIGHT	CAGTCGGGCGTCATCA	38	158	38,20	TGGTGGAGGACGAAGACTTG	60.08	55	0	0	0	3.16	0.08	138,20	CAGTCGGGCGTCATCAGCAACAAGTCAGAGAGCTCC	59.31	55	0	0	0	4.7	0.69	120	3.62	3.62	0.77	ENSGALT00000038738	240	2.00E-114	411	1	240	240	1	2077
F0MOSGK02B0AF7	47	BG47F	BG47R	315	28910	1255	AGC	115	133	115	182	6	3	CAG	RIGHT	CAGTCGGGCGTCATC	62	253	62,20	TCTAGGAGGACTTGGCTGGG	61.11	60	0	0	0	4.45	1.11	233,20	CAGTCGGGCGTCATCAGCAGCCACCATCTCTTCAG	60.51	55	0	0	0	3.02	0.51	191	9.19	9.19	1.62	ENSGALT00000018166	315	5.00E-150	529	1	315	315	1	1251
FZYUT3M04X2AS2	48	BG48F	BG48R	362	20982	987	AGG	152	167	152	195	5	0	M13R	RIGHT	GGAAACAGCTATGACCAT	97	293	97,20	GGCTTTGCAGGTACAGACAC	59.87	55	0	0	0	3.67	0.13	273,20	GGAAACAGCTATGACCATACAGACCCACCTCCAAACTC	60.01	55	0	0	0	3.01	0.01	196	0	0	0.14	ENSGALT00000037639	359	3.00E-173	606	2	359	358	0.99	1136
contig08187	49	BG49F	BG49R	287	8186	466	AGC	194	209	194	78	5	3	M13R	RIGHT	GGAAACAGCTATGACCAT	76	229	76,21	GTTTCACTTCTGAGGCCATGG	59.94	52.38	4.24	4.24	0	3.66	1.06	209,20	GGAAACAGCTATGACCATGTGCCAAAGAGTCTGTGTCC	59.52	55	0	0	0	4.02	0.48	153	0	0	1.54	ENSGALT00000032502	109	7.00E-39	159	180	287	108	0.38	277
contig03656	50	BG50F	BG50R	655	3655	230	ATC	462	474	462	181	4	0	CAG	LEFT	CAGTCGGGCGTCATC	196	510	196,20	CAGTCGGGCGTCATCAGCTTTCGTTGTGGACTTGC	60.08	50	0	0	0	4.01	0.08	490,20	CCTCCAGGTCCAGTCAAATC	58.35	55	0	0	0	2.17	1.65	314	0	0	1.73	ENSGALT00000022900	656	0	990	1	655	655	1	1910
contig04835	51	BG51F	BG51R	461	4834	299	AGG	264	282	264	179	6	0	CAG	RIGHT	CAGTCGGGCGTCATCA	182	382	182,20	CTTCGCTTTCTTGGCTGGAG	59.94	55	0	0	0	3.86	0.06	362,20	CAGTCGGGCGTCATCATACTGGGTGAAGTCTCCTGC	59.5	55	0	0	0	4.85	0.5	200	0.39	0.39	0.56	ENSGALT00000008940	464	0	671	1	461	461	1	527
contig07140	52	BG52F	BG52R	461	7139	412	AT	413	425	413	36	6	0	CAG	LEFT	CAGTCGGGCGTCATC	296	461	296,20	CAGTCGGGCGTCATCACCATAGGCAGAGCTACCAG	59.35	55	0	0	0	4	0.65	440,21	TGAATCTCTCAACATCGGTGG	58.51	47.62	0	0	0	4.61	2.49	165	0	0	3.14	ENSGALT00000040226	329	2.00E-76	285	134	461	328	0.71	2524
FZYUT3M04YI2CP	53	BG53F	BG53R	449	21536	996	AG	288	300	288	149	6	0	CAG	RIGHT	CAGTCGGGCGTCA	221	406	221,20	GATGTAGCCAGAGGTCCCTG	60.01	60	0	0	0	4.45	0.01	386,20	CAGTCGGGCGTCATCAAGTCATCGCCTGCCTAG	60.3	55	0	0	0	3.02	0.29	185	0	0	0.3	ENSGALT00000009122	98	1.00E-38	159	21	118	98	0.22	200
contig03656	54	BG54F	BG54R	655	3655	231	ATC	537	555	537	100	6	0	M13R	RIGHT	GGAAACAGCTATGACCAT	196	622	196,20	AGCTTTCGTTGTGGACTTGC	60.08	50	0	0	0	4.01	0.08	601,21	GGAAACAGCTATGACCATACAAGAAACCTAGCAGCACAG	59.26	47.62	0	0	0	3.66	1.74	426	5.45	1.95	1.82	ENSGALT00000022900	656	0	990	1	655	655	1	1910
contig06405	55	BG55F	BG55R	335	6404	376	AT	244	264	244	71	10	0	CAG	RIGHT	CAGTCGGGCGTCATC	103	321	103,21	GGTAGGTACATCTGGAAGGGC	60.35	57.14	0	0	0	5.19	1.35	301,20	CAGTCGGGCGTCATCACCAACTCATCTCAGCTGTG	58.29	50	0	0	0	3.66	1.71	218	0	0	3.07	ENSGALT00000013606	243	2.00E-64	244	13	243	231	0.69	1782
contig02126	56	BG56F	BG56R	241	2125	156	ATC	172	184	172	57	4	0	CAG	LEFT	CAGTCGGGCGTCAT	118	218	118,20	CAGTCGGGCGTCATCACTGGAGCATGGTACCCTG	60.87	60	8.06	8.06	0	4.45	0.87	197,21	CGTAACATCCATTGCAGCAAC	59.22	47.62	0	0	0	4.17	1.78	100	0	0	2.65	ENSGALT00000013044	241	2.00E-118	424	1	241	241	1	379
contig01129	57	BG57F	BG57R	1598	1128	88	AT	171	183	171	1415	6	2	CAG	RIGHT	CAGTCGGGCGTCATCA	138	346	138,21	CTGGTTGCCGCTCTTACTTAC	59.75	52.38	0	0	0	2.34	1.25	326,20	CAGTCGGGCGTCATCATCTGTAAGGCTGGGCTCTTC	59.86	55	0	0	0	2.87	0.14	208	0.38	3	1.39	ENSGALT00000032943	545	0	669	1057	1598	542	0.34	4214
contig05892	58	BG58F	BG58R	1014	5891	355	AAG	826	853	826	161	9	0	CAG	LEFT	CAGTCGGGCGTCATCA	512	954	512,20	CAGTCGGGCGTCATCATTGCATCTCCGAGGTGAGAG	59.94	55	0	0	0	3.2	0.06	934,20	CCATCTTCATCTGCTGCCAC	59.73	55	0	0	0	5.01	0.27	442	0	0	0.34	ENSGALT00000039516	275	6.00E-95	348	494	763	270	0.27	417
contig01807	59	BG59F	BG59R	867	1806	134	CCG	775	796	775	71	7	0	M13R	RIGHT	GGAAACAGCTATGACCAT	647	828	647,20	TTTGCAAGCTCCACACCAAG	60.01	50	0	0	0	3.61	0.01	810,18	GGAAACAGCTATGACCATCTCCGTCCTCTGCCTGTG	60.16	66.67	0	0	0	3.66	2.16	181	0	0	2.17	ENSGALT00000017199	863	0	1373	1	861	861	0.99	891
contig00952	60	BG60F	BG60R	1430	951	79	AT	1101	1119	1101	311	9	0	CAG	LEFT	CAGTCGGGCGTC	851	1279	851,20	CAGTCGGGCGTCATCAACACTCCACTGCACAG	58.87	50	0	0	0	3.66	1.13	1259,20	GGCCATCACAAACACCAAGG	60.44	55	0	0	0	3.61	0.44	428	0	0	1.57	ENSGALT00000011898	249	2.00E-120	433	1180	1428	249	0.17	2258
FZYUT3M04XVPFA	61	BG61F	BG61R	422	16004	791	AGC	272	293	272	129	7	1	CAG	LEFT	CAGTCGGGCGTCATCA	244	418	244,20	CAGTCGGGCGTCATCATTCTTCTCCGCTGGTCTCTG	59.87	55	0	0	0	3.35	0.13	398,20	AGCCATGTCACTGTGCTTTC	59.51	50	0	0	0	2.62	0.49	174	0	0	0.62	ENSGALT00000014470	372	2.00E-176	617	18	389	372	0.88	1584
contig02207	62	BG62F	BG62R	784	2206	159	ATC	631	649	631	135	6	1	M13R	LEFT	GGAAACAGCTATGACCAT	515	676	515,20	GGAAACAGCTATGACCATCCACCATCAACAGAAGCGTC	59.94	55	0	0	0	5.19	0.06	656,20	GGTTCAGAGCCATCAACAGC	59.94	55	0	0	0	4.4	0.06	161	0	0	0.12	ENSGALT00000010372	785	0	1332	1	784	784	1	1147
FZYUT3M04X878Z	63	BG63F	BG63R	458	16135	793	AGC	321	336	321	122	5	0	M13R	RIGHT	GGAAACAGCTATGACCAT	95	431	95,20	GCCTTCTCAAGCTGCTGAAG	59.94	55	12.08	12.08	0	3.02	0.06	411,20	GGAAACAGCTATGACCATGATCCAAATGCAGCACCTCC	60.01	55	0	0	0	4.3	0.01	336	0	12.31	0.07	ENSGALT00000041315	456	0	804	3	458	456	1	1877
FZYUT3M04Y38EZ	64	BG64F	BG64R	309	15381	763	AGC	196	220	196	89	8	0	M13R	LEFT	GGAAACAGCTATGACC	33	240	33,20	GGAAACAGCTATGACCATTAGTTCACGCTGCTGACG	59.39	50	3.19	3.19	0	4.35	0.61	220,20	GGAAGCTTTACGACGACTGC	60.02	55	0	0	0	4.4	0.02	207	0	0	0.63	ENSGALT00000041315	311	2.00E-144	510	1	309	309	1	2537
contig02092	65	BG65F	BG65R	774	2091	151	AG	152	168	152	606	8	2	CAG	LEFT	CAGTCGGGCGTCATC	64	450	64,22	CAGTCGGGCGTCATCAGAAACAACCAGAACCCAAATG	58.1	40.91	0	0	0	2.32	3.9	430,20	TGCCTGTGGTCTCTCTGATG	59.86	55	0	0	0	3.07	0.14	386	0	0	4.04	ENSGALT00000023630	783	0	1081	1	774	774	1	1057
FZYUT3M04YEPEA	66	BG66F	BG66R	373	14074	717	AG	241	253	241	120	6	3	CAG	RIGHT	CAGTCGGGCGTCATC	197	313	197,21	TGGAGGTGCAACAGAAATTCC	59.53	47.62	0	0	0	3.01	1.47	293,20	CAGTCGGGCGTCATCAGAGGAATCAACGCTGCATG	59.37	50	0	0	0	4.06	0.63	116	0.04	0.04	2.1	ENSGALT00000010523	175	1.00E-62	239	203	373	171	0.46	889
contig02147	67	BG67F	BG67R	1016	2146	158	AG	939	951	939	65	6	2	M13R	LEFT	GGAAACAGCTATGACCAT	677	985	677,20	GGAAACAGCTATGACCATGCTTGAAGAAGTCGTCCTGG	59.31	55	0	0	0	4.45	0.69	965,20	CAGTTGACGTTGGGCTTCTC	59.87	55	0	0	0	2.87	0.13	308	3.7	2.66	0.82	ENSGALT00000009208	1016	0	1591	1	1010	1010	0.99	1009
FZYUT3M04YVWT8	68	BG68F	BG68R	477	13775	705	AGG	127	142	127	335	5	1	M13R	RIGHT	GGAAACAGCTATGA	59	401	59,19	CCATCAACCTGGTTCCTCC	58.18	57.9	0	2.56	0	4.3	2.82	381,20	GGAAACAGCTATGACCATCCACTGCAACATCACG	60.29	55	0	0	0	4.35	0.29	342	0	0	3.11	ENSGALT00000004731	332	4.00E-158	556	4	335	332	0.7	331
FZYUT3M04YVWT8	69	BG69F	BG69R	477a	13775	706	CCG	405	420	405	57	5	0	M13R	RIGHT	GGAAACAGCTATGACCA	159	462	159,20	GTCGTTCCATTCTGTCCAGC	59.66	55	0	0	0	4.85	0.34	444,18	GGAAACAGCTATGACCATGCCAGTTCGTGCTCCTG	60.71	61.11	0	0	0	3.86	2.71	303	0	0	3.05	ENSGALT00000004731	332	4.00E-158	556	4	335	332	0.7	331
contig02138	70	BG70F	BG70R	663	2137	157	AG	592	604	592	59	6	3	CAG	LEFT	CAGTCGGGCGTCATC	518	639	518,20	CAGTCGGGCGTCATCAGCTGTTTCACGTTGTCTGG	59.45	50	0	0	0	3.86	0.55	620,19	CTGTGTGTGGTCTCCCTGG	60.38	63.16	0	0	0	4.45	1.38	121	0	0	1.94	ENSGALT00000038758	520	0	725	148	663	516	0.78	1232
FZYUT3M04X5GRG	71	BG71F	BG71R	485	18960	909	AGG	171	183	171	302	4	3	M13R	RIGHT	GGAAACAGCTATGACCAT	75	311	75,20	CGCTGTCACTGGTTTCTTGG	60.15	55	0	0	0	3.61	0.15	291,20	GGAAACAGCTATGACCATCGGATCCAGCAACTCACATG	59.73	55	0	10.41	0	3.21	0.27	236	0	0	0.42	ENSGALT00000002191	486	0	841	2	485	484	1	1485
FZYUT3M04YUZTJ	72	BG72F	BG72R	328	20148	953	ATC	265	283	265	45	6	3	M13R	LEFT	GGAAACAGCTATGACCAT	90	320	90,20	GGAAACAGCTATGACCATAACAGCAGCTTTCAGTTGGG	59.72	50	0	0	0	4.12	0.28	300,20	GTGGGAGCAATCGTTCATCC	59.73	55	0	0	0	3.51	0.27	230	0	0	0.55	ENSGALT00000036231	330	3.00E-157	553	1	328	328	1	1052
contig02490	73	BG73F	BG73R	830	2489	177	AAC	436	451	436	379	5	3	CAG	RIGHT	CAGTCGGGCGTCATC	261	497	261,20	TGGGTCTCTCAGGTGTGTTG	60.01	55	0	0	0	3.33	0.01	477,20	CAGTCGGGCGTCATCACTGGAGAACATGCATGCTG	59.29	50	9.87	12.97	0	4.41	0.71	236	0	0.35	0.71	ENSGALT00000008406	68	5.00E-25	115	469	536	68	0.08	490
FZYUT3M04XGFEZ	74	BG74F	BG74R	458a	18968	910	ATC	78	93	78	365	5	2	M13R	RIGHT	GGAAACAGCTATGACCAT	46	224	46,19	CCCTGGATTGCGCAGAATC	59.71	57.9	0.23	0.23	0	2.52	1.29	204,20	GGAAACAGCTATGACCATGACTCAGCTCTGGACACCTC	60.22	60	0	0	0	3.85	0.22	178	0	0	1.51	ENSGALT00000009190	377	2.00E-171	601	82	457	376	0.82	2247
contig00238	75	BG75F	BG75R	669	237	27	AAG	298	310	298	359	4	3	M13R	LEFT	GGAAACAGCTATGACCA	127	476	127,20	GGAAACAGCTATGACCATTCCGCTTCTTCTCCTTGGG	60.44	55	0	0	0	4.12	0.44	456,20	CCTGGCTGCGAAAGAGAATG	60.01	55	0	0	0	2.67	0.01	349	0	0	0.45	ENSGALT00000008880	678	0	976	1	669	669	1	2894
contig00183	76	BG76F	BG76R	807	182	20	AAG	265	283	265	524	6	2	CAG	RIGHT	CAGTCGGGCGTCAT	85	446	85,21	TCTGTCGTTCTACATGGTGAC	58.18	47.62	0	0	0	3.67	2.82	426,20	CAGTCGGGCGTCATCAAACAGGAGACAGCAGCTC	59.59	55	0	0	0	4.09	0.41	361	0	0	3.23	ENSGALT00000009734	565	0	859	185	749	565	0.7	2766
contig04023	77	BG77F	BG77R	430	4022	253	AC	77	89	77	341	6	1	M13R	LEFT	GGAAACAGCTATGACCAT	18	283	18,20	GGAAACAGCTATGACCATAACCAAACGTGCTACATGGC	60.15	50	0	0.44	0	4.4	0.15	263,20	GGTATTTGAGCGTGCCTGTC	60.01	55	0	0	0	3.51	0.01	265	0	0	0.16	ENSGALT00000010969	442	6.00E-141	499	1	430	430	1	1357
FZYUT3M04XT3ZD	78	BG78F	BG78R	460	11234	617	AGG	107	122	107	338	5	3	M13R	RIGHT	GGAAACAGCTATGAC	86	325	86,20	TCTTCAGGGCTTTCTCAGGG	59.79	55	0	0	0	4.45	0.21	305,20	GGAAACAGCTATGACCATGAAACCTGTCAGCGTGG	60.22	55	0	0	0	4.94	0.22	239	0	3.22	0.44	ENSGALT00000003054	463	0	734	1	460	460	1	1629
contig01088	79	BG79F	BG79R	773	1087	87	AAG	616	628	616	145	4	2	CAG	LEFT	CAGTCGGGCGTC	320	769	320,20	CAGTCGGGCGTCATCAACAGGTCTCAGGAGGC	59.86	55	0	0	0	4.7	0.14	749,20	AGGTCACGATCAAGGTCACC	60.15	55	0	0	0	4.02	0.15	449	0	0	0.29	ENSGALT00000003918	774	0	1319	5	773	769	0.99	3187
contig08511	80	BG80F	BG80R	295	8510	480	AGG	158	176	158	119	6	2	CAG	RIGHT	CAGTCGGGCGTCATCA	117	254	117,20	ACAAAGGTGAACAAGGGCTG	59.36	50	0	0	0	4.85	0.64	235,19	CAGTCGGGCGTCATCATTTGGTCAGAGGAGAGGCG	59.78	57.9	0	0	0	5.52	1.22	137	0	0	1.86	ENSGALT00000011539	224	3.00E-68	257	25	247	223	0.76	618
FZYUT3M04YVBL3	81	BG81F	BG81R	483	10463	580	AC	102	118	102	365	8	1	CAG	RIGHT	CAGTCGGGCGTCAT	0	324	0,22	TTCCTGGAACTAGATTGTGACC	58.22	45.46	0	0.35	0	4.02	3.78	304,20	CAGTCGGGCGTCATCACACAGGCTGCAGAAGTTC	60.15	55	0	8.37	0	3.01	0.15	324	5.48	5.48	3.93	ENSGALT00000003266	278	9.00E-125	446	206	483	278	0.58	1297
contig01192	82	BG82F	BG82R	1066	1191	92	AGC	122	137	122	929	5	2	M13R	RIGHT	GGAAACAGCTATGACCAT	71	242	71,20	GTCTTCGTCGGACTCCTCAG	60.29	60	0	0	0	3.35	0.29	222,20	GGAAACAGCTATGACCATGAGACCGACTACAGCTTCCC	60.29	60	0	0	0	3.97	0.29	171	2.19	1.06	0.59	ENSGALT00000011731	813	0	1400	242	1053	812	0.76	889
contig04016	83	BG83F	BG83R	800	4015	252	ATC	149	164	149	636	5	3	M13R	RIGHT	GGAAACAGCTATGACCA	44	320	44,20	CGCTGCAAGTGGATGATCAG	60.08	55	0	0	0	2.9	0.08	300,20	GGAAACAGCTATGACCATCCCAGTTCGACTTCTTGCG	61.07	55	0	0	0	4.85	1.07	276	0.08	0	1.15	ENSGALT00000003918	803	0	1286	4	800	797	1	1022
contig01293	84	BG84F	BG84R	1697	1292	98	AAT	106	121	106	1576	5	0	CAG	RIGHT	CAGTCGGGCGTCATC	25	210	25,20	TGTTGGCGTTACAGAGCTAG	58.38	50	0	0	0	3.42	1.62	190,20	CAGTCGGGCGTCATCAGCAGGAGTTAACAGGTGGG	60.08	55	0	2.61	0	4.61	0.08	185	0	0	1.7	ENSGALT00000000171	1116	0	1838	572	1686	1115	0.66	1116
contig07539	85	BG85F	BG85R	328	7538	434	AGC	225	240	225	88	5	0	CAG	RIGHT	CAGTCGGGCGTCA	178	300	178,20	AAGTCCTCCACGCTCTGTAC	59.87	55	0	0	0	2.9	0.13	280,20	CAGTCGGGCGTCATCATTTCACGGCTCTTTGGG	59.22	50	0	0	0	4.12	0.78	122	0	0	0.91	ENSGALT00000014614	328	5.00E-111	399	1	328	328	1	1698
FZYUT3M04XQIOF	86	BG86F	BG86R	485	11515	626	AAT	120	135	120	350	5	3	M13R	RIGHT	GGAAACAGCTATGACCA	18	337	18,21	TGTACTGCTTTCCCTCTTCCC	60.15	52.38	0	0	0	3.97	1.15	317,20	GGAAACAGCTATGACCATCACGCCAAAGACAACGATC	59.59	50	0	0	0	3.69	0.41	319	0	0	1.55	ENSGALT00000011523	367	1.00E-177	621	118	484	367	0.76	6101
FZYUT3M04YILD7	87	BG87F	BG87R	385	13755	702	AGG	260	275	260	110	5	0	M13R	LEFT	GGAAACAGCTATGACCAT	132	320	132,20	GGAAACAGCTATGACCATCCTGCCTACTGTGGACTCTC	59.94	60	0	0	0	3.2	0.06	300,20	GGTATCTCCCTGCTCCCATC	59.79	60	0	0	0	3.51	0.21	188	0	0	0.27	ENSGALT00000011176	390	1.00E-167	588	1	385	385	1	1167
contig03914	88	BG88F	BG88R	447	3913	246	AGG	101	113	101	334	4	0	M13R	LEFT	GGAAACAGCTATGACC	25	152	25,20	GGAAACAGCTATGACCATGCAGCATCCTCCTCTGTG	60.58	55	0	0	0	3.66	0.58	132,20	TCTGGTTCACGCTCAGACTC	60.15	55	0	0	0	3.36	0.15	127	0	0	0.74	ENSGALT00000034558	449	0	699	1	447	447	1	484
contig04193	89	BG89F	BG89R	610	4192	263	AGC	352	367	352	243	5	0	CAG	LEFT	CAGTCGGGCGTCATCA	295	456	295,19	CAGTCGGGCGTCATCATCTGGTTCTGGGCACACTC	60.01	57.9	0	0	0	3.51	1.01	436,20	TACTGGAGGCTTTGGTGGAG	59.79	55	0	0	0	3.86	0.21	161	0	0	1.22	ENSGALT00000040031	615	0	926	1	610	610	1	703
F0MOSGK01A6Y1Q	90	BG90F	BG90R	286	22920	1038	AGC	189	204	189	82	5	0	CAG	RIGHT	CAGTCGGGCGTCAT	40	228	40,20	CACTTCTGGTAGGTCGGGAG	59.94	60	0	0	0	4.3	0.06	208,20	CAGTCGGGCGTCATCAGCAGCTCTCCTTCTATGC	58.88	55	0	0	0	3.14	1.12	188	0	0	1.18	ENSGALT00000008166	287	3.00E-127	453	1	286	286	1	1291
FZYUT3M04YTI0F	91	BG91F	BG91R	487	18104	874	CCG	417	435	417	52	6	1	CAG	RIGHT	CAGTCGGGCGTCATCA	278	481	278,20	TGATGATGGTGCGCTTTGAC	59.94	50	0	0	0	3.18	0.06	463,18	CAGTCGGGCGTCATCAGCGGTCCATCCTGTGCAG	61.56	66.67	0	0	0	4.41	3.56	203	2.17	0	3.62	ENSGALT00000009143	271	9.00E-130	462	194	464	271	0.56	271
contig02982	92	BG92F	BG92R	553	2981	203	ACC	254	269	254	284	5	3	M13R	LEFT	GGAAACAGCTATGACCAT	109	461	109,21	GGAAACAGCTATGACCATGCTATTATCTTCAGTGGCCGC	59.95	52.38	5.29	5.29	0	6.53	1.05	441,20	GAATCTGGGCAGCTCATTGG	59.72	55	0	0	0	3.16	0.28	352	0	0	1.33	ENSGALT00000003859	558	0	822	2	553	552	1	1906
F0MOSGK02BVYIO	93	BG93F	BG93R	355	27045	1187	AGC	318	333	318	22	5	0	M13R	RIGHT	GGAAACAGCTATGACCA	154	355	154,20	TTCTTCCTTGCTTTGACGGC	59.8	50	0	0	0	5.68	0.2	333,22	GGAAACAGCTATGACCATGAGAGACAGCAATCAGAAGAC	58.58	45.46	0	0	0	3.01	3.42	201	0	5.74	3.63	ENSGALT00000039049	145	2.00E-56	219	154	296	143	0.4	1110
FZYUT3M04X038F	94	BG94F	BG94R	143	15817	786	AC	71	83	71	60	6	3	M13R	LEFT	GGAAACAGCTATGACCA	9	127	9,20	GGAAACAGCTATGACCATGAACCTGAGAAGGCAAAGG	58.49	50	0	0	0	3.11	1.51	108,19	AGCATCAGGGTGAGGTGTC	59.78	57.9	0	0	0	3.67	1.22	118	0	0	2.74	ENSGALT00000002375	143	1.00E-58	224	1	143	143	1	3635
FZYUT3M04Y3ZAF	95	BG95F	BG95R	409	18119	875	CCG	346	361	346	48	5	0	CAG	RIGHT	CAGTCGGGCGTCATC	180	398	180,20	AGCAGTGACTTCGGATCCTC	59.94	55	0	0	0	3.71	0.06	378,20	CAGTCGGGCGTCATCAGTTGTAGTAGGAGGCAGCG	59.94	55	0	0	0	5.18	0.06	218	0	0	0.13	ENSGALT00000039809	112	4.00E-48	191	1	112	112	0.27	222
contig00803	96	BG96F	BG96R	1124	802	68	AC	595	607	595	517	6	0	M13R	RIGHT	GGAAACAGCTATGACCAT	545	757	545,20	TCCTGTCCTCTCTCCACCAG	60.74	60	0	0	0	4	0.74	737,20	GGAAACAGCTATGACCATCTCGCACAACCCTTCACTTC	59.87	55	0	0	0	3.01	0.13	212	0	0	0.86	ENSGALT00000002942	736	0	1068	404	1124	721	0.64	905
contig00876	97	BG97F	BG97R	749	875	77	ACC	416	431	416	318	5	3	M13R	RIGHT	GGAAACAGCTATGACCAT	293	547	293,20	GGTTGTAGTAGAGGCCGGAG	60.01	60	0	2.58	0	4.63	0.01	527,20	GGAAACAGCTATGACCATAAACTACGGCTTGCCAACTC	59.51	50	0	9.84	0	3.01	0.49	254	8.4	8.4	0.5	ENSGALT00000009624	618	0	1013	1	616	616	0.82	615
contig07722	98	BG98F	BG98R	313	7721	440	AG	191	203	191	110	6	1	M13R	LEFT	GGAAACAGCTATGACCA	69	279	69,21	GGAAACAGCTATGACCATGAGCATCCACCACATGTTTG	59.87	47.62	0	0	0	2.93	1.13	259,20	TGGGTCCACTCCTTACTTGG	59.42	55	0	0	0	3.61	0.58	210	0	0	1.71	ENSGALT00000012648	312	9.00E-148	521	2	313	312	1	2131
contig08433	99	BG99F	BG99R	287	8432	477	AGC	228	246	228	41	6	0	M13R	RIGHT	GGAAACAGCTATGACCA	166	286	166,20	TACTCAGTCACGTTGGGCAG	60.44	55	0	0	0	4.85	0.44	266,20	GGAAACAGCTATGACCATGACCTGACCCAGTTTGACC	60.3	55	0	0	0	4.02	0.3	120	10.58	10.58	0.73	ENSGALT00000034569	287	7.00E-129	459	1	287	287	1	1225
FZYUT3M04XSAY3	100	BG100F	BG100R	511	17331	838	AAC	152	173	152	338	7	1	M13R	RIGHT	GGAAACAGCTATGACCAT	23	241	23,20	ACCAGCTGAATACACAAGGC	58.93	50	0	0	0	4.35	1.07	221,20	GGAAACAGCTATGACCATCTCCTCGTGCAGTCTATCCC	60.08	60	0	0	0	3.85	0.08	218	0	0	1.15	ENSGALT00000006223	536	0	763	1	511	511	1	15922
contig05188	101	BG101F	BG101R	442	5187	319	ATC	126	138	126	304	4	3	CAG	RIGHT	CAGTCGGGCGTCAT	91	228	91,20	CCCGTAACTCATTTGGGCAC	59.94	55	0	0	0	5.01	0.06	208,20	CAGTCGGGCGTCATCAGTTTGAGACCAGTGCAGC	60.15	55	0	0	0	5.25	0.15	137	0	0	0.21	ENSGALT00000035246	442	0	723	1	442	442	1	491
contig08502	102	BG102F	BG102R	406	8501	479	ATC	203	218	203	188	5	3	M13R	RIGHT	GGAAACAGCTATGACCA	43	306	43,20	GGAGGAGGAGGTTTCACAGG	60.15	60	0	0	0	4	0.15	286,20	GGAAACAGCTATGACCATCCCAGTTCCATCATCACCC	59.86	55	0	0	0	4.61	0.14	263	0	0	0.29	ENSGALT00000000046	408	2.00E-170	597	1	406	406	1	954
[truncated: 6 more columns]
